# Supplementary material for: Co-expressed immune and metabolic genes in visceral and subcutaneous adipose tissue from severely obese individuals are associated with plasma HDL and glucose levels: a microarray study
Source: BMC Med Genomics. 2010 Aug 5;3:34. doi: 10.1186/1755-8794-3-34 (PMC2925326; doi:10.1186/1755-8794-3-34)
Supplement: Additional file 5 — Table S4A and S4B. Genes significantly upregulated in (A) subcutaneous and (B) visceral adipose tissue. List of genes significantly upregulated in subcutaneous and visceral adipose tissue. [file 1755-8794-3-34-S5.XLS]

## Sheet: A. Upregulated in SAT
ProbeID	Entrez Gene ID	Gene symbol	P-value (corrected)	Fold change	Average signal intensity SAT	Average signal intensity VAT
3780221	LOC643911	643911	0	71.9121	213.964	6.07971
4640059	HOXC8	3224	0	54.7682	907.717	51.3696
3310022	IRX5	10265	0	54.2653	113.433	0.0550723
2750092	NRCAM	4897	0	53.284	248.174	9.06812
6100360	MYEOV	26579	0	37.1248	128.451	-0.930435
2370768	DMRT3	58524	0	33.848	76.7973	-3.68841
5420239			0	25.5933	47.5096	-1.63623
5810026	XG	7499	0	19.26	46.5671	-4.04203
4200328	LOC388814	388814	0	18.7588	90.4151	6.64493
7400164			0	17.9905	2058.29	235.457
3290630	SERPINA5	5104	0	17.4311	349.004	40.4101
2810673	HOXA9	3205	0	17.2821	208.604	25.0783
5690095	GDF10	2662	0	15.0586	221.463	28.287
1850372	OXT	5020	0	13.8605	112.575	14.0522
1230477	IRX5	10265	0	13.2143	37.1288	-1.78696
3190195	LOC646609	646609	0	12.8668	47.8671	1.37101
360367	PCDH7	5099	0	12.6291	68.2849	10.0464
6040634	IRX2	153572	0	12.5616	184.16	27.4319
770291	HOXA10	3206	0	12.1357	245.195	36.7754
580397	AVP	551	0	11.9318	117.673	20.1841
6060113	TBX15	6913	0	11.8944	360.599	44.5971
6980301	NRCAM	4897	0	11.6461	253.447	29.6493
2360484	HOXC9	3225	0	10.9941	90.1603	13.8928
7560132			0	10.4024	29.2192	0.586956
6330079	EGFL6	25975	0	10.1544	2837.22	403.525
1580575			8.45e-10	9.98859	41.7863	-0.668116
3930424	CLIC6	54102	0	9.92969	1051.93	151.57
2140113	CBLN1	869	0	9.63534	63.7466	9.65942
4900050	DKK2	27123	0	9.49409	25.7863	-3.15652
6200025	C11orf41	25758	0	9.43463	32.089	0.340579
160221			0	9.31097	23.3096	-2.25797
5690619			0	9.07501	49.6534	6.59131
2140441	DKK2	27123	0	9.01978	32.5384	0.47971
3800706	TM4SF19	116211	9.18e-07	8.92856	391.655	41.1623
2750202			0	8.87307	176.819	27.5304
3800088	MMP7	4316	4.43e-05	8.66047	229.421	15.7652
6480575	GALNT13	114805	0	8.31164	47.9288	8.15942
3450598	TM4SF19	116211	5.97e-08	8.11775	216.641	23.9304
2350537	MMP7	4316	5.83e-06	7.90815	164.845	13.5652
3120021	EGFL6	25975	0	7.51621	552.689	75.0507
7400202			8.67e-11	7.29203	20.0288	-3.96667
4900768	TMEM16C	63982	0	7.25489	138.907	29.8956
1340100	LOC440928	440928	0	7.15768	172.038	31.0449
5690408	IRX3	79191	0	6.98465	579.355	104.874
870053			2.17e-11	6.96628	24.1973	0.697102
1570544	SIM1	6492	2.75e-09	6.7211	20.8356	-3.77101
1190091	DMRT2	10655	0	6.68657	432.278	100.523
5820025	EN1	2019	0	6.54957	22.1521	1.9029
2810048	NNAT	4826	2.17e-11	6.50853	187.947	53.271
4490079	DHRS9	10170	1.5e-07	6.29329	50.4753	6.48841
5420292	ITIH5	80760	0	6.14593	127.669	28.7928
2480092	CCL22	6367	4.04e-06	5.87187	75.1151	13.8986
520343	LOC646625	646625	0.000537	5.80766	31.1548	-2.75652
2070307	EMX2	2018	0	5.78487	145.597	34.1377
7000326	EMX2	2018	0	5.78114	27.1356	4.67246
730040	LAMB3	3914	0	5.71903	453.082	95.2725
6400403	RGS20	8601	9.38e-08	5.70272	45.9315	12.3565
4560470	C10orf90	118611	1.38e-07	5.53533	35.1959	9.3942
2000747	CYP2F1	1572	7.76e-09	5.34263	15.0192	-3.08696
6580228	DNASE2B	58511	0.00192102	5.32543	51.6082	3.18841
610598	CHI3L2	1117	5.96e-05	5.32505	185.347	44.271
1450022	HOXC6	3223	1.31e-09	5.2553	22.1411	3.44348
6660204	MS4A6E	245802	0.0167349	5.23568	130.9	8.78406
1450646	HSD17B13	345275	1.1e-07	5.18913	110.379	37.2116
5820112			7.66e-09	5.17913	14.6548	-0.0724641
2750242	TNN	63923	5.15e-06	5.15627	33.989	8.47246
2230193	LOC650494	650494	6.25e-07	5.11721	21.2603	0.868116
7570056	FLJ35282	441389	4.06e-06	5.10104	28.5904	3.44203
840008	SMOC1	64093	9.96e-07	5.10074	21.0616	-0.55942
4070722	HSD17B13	345275	2.17e-11	5.06578	274.466	84.9493
6770041	DEFB103B	414325	0.000242	5.05059	29.3767	-0.381159
2360066	ANGPTL5	253935	1.52e-10	5.03764	104.351	29.5812
3990538	C6orf188	254228	1.05e-06	4.9215	24.7397	6.21015
160458	LMX1A	4009	0.00113033	4.83729	34.1808	10.8884
3830066			2.42e-09	4.79831	128.416	30.1986
5550575	LOC541471		1.08e-11	4.76669	50.8383	15.071
7100646	CCL19	6363	2.17e-10	4.74195	484.378	118.229
5220736	CSN1S1	1446	0.0277562	4.74021	249.247	68.0391
1660152	UNC13C	440279	0.000184	4.67141	23.3932	0.331884
4180048			3.8e-07	4.5983	18.5479	3.12464
5340750			3.3e-08	4.58453	10.0137	-7.02174
6550521	CLCA2	9635	1.31e-08	4.49817	61.8151	18.442
2760274	LOC441282	441282	0.000102	4.47477	39.4438	8.69565
4730504	LOC646345	646345	1.09e-08	4.45551	28.6726	6.25507
4830326	MMP27	64066	7.19e-06	4.34868	20.6137	2.52609
1850564	LBP	3929	4.88e-09	4.29813	494.142	152.012
4920523	HOXC6	3223	0	4.27394	2215.44	587.609
3460474	ASIP	434	0.0011742	4.21454	20.1548	0.184058
4920040	DEFB1	1672	8.17e-05	4.13068	706.149	242.62
7160468	DHRS9	10170	9.74e-08	4.11838	179.745	51.4551
2340309	FNDC1	84624	6.31e-07	4.08259	269.951	116.445
4210719	CART1	8092	2.3e-06	4.05217	10.2658	-5.53913
3400095	IL20RB	53833	0	4.02839	69.5205	21.8435
450551	KRT16	3868	0.00614687	4.00146	27.9383	0.281159
6900097	FNDC1	84624	4.02e-06	3.99312	261.892	114.706
1850170	TMEM139	135932	0.000394	3.93959	25.7877	6.87681
5270519	ALPK2	115701	5.99e-08	3.91332	60.9562	17.5174
1110132	TWIST2	117581	9.82e-06	3.91143	25.3986	6.22319
1430689	LOC55908	55908	2.17e-11	3.90862	223.56	56.6899
6250022	HOXC10	3226	3.4e-05	3.89038	12.5959	-0.242029
2030026	STMN2	11075	0.000229	3.87939	84.7466	15.0145
4760626	MMP12	4321	0.0283282	3.83221	43.5123	2.48985
5960553	COX6BP1		1.05e-05	3.82654	26.9753	8.87391
4490673	TWIST1	7291	0	3.80456	857.689	245.651
6980192	HBZ	3050	2.26e-06	3.79073	25.911	6.25217
4850373	PCDH7	5099	0.000758	3.79024	17.189	1.79855
1400348	NMUR1	10316	4.01e-10	3.76423	84.7849	30.9623
7330544	ALDOC	230	0	3.74364	6502.72	1892.11
1450408	SIX1	6495	0.000209	3.74067	19.8616	2.75507
6860632	TPRG1	285386	0	3.72356	131.515	45.4232
630600	MDM2	4193	3.5e-06	3.71008	29.4671	11.0043
4640398	C6orf97	80129	0	3.69471	120.025	40.9188
2940709	ABCD2	225	0.000171	3.67007	22.5096	5.75652
5870411			5.87e-09	3.645	76.0028	23.3188
2810064	BTLA	151888	2.84e-05	3.61443	32.6904	11.5449
1070594	ABCB4	5244	0.000118	3.60766	10.3082	-2.3029
1710402			0.00298458	3.58846	17.6027	-1.25362
2510711	ITIH5	80760	0	3.57103	111.04	38.1188
1660367	CNTN3	5067	0	3.51549	162.882	51.5319
3180528	MMP9	4318	4.06e-05	3.50211	1686	467.759
3870064	OSR2	116039	0.00243714	3.49304	36.9904	10.9551
4900458	KRT14	3861	0.0137312	3.48505	15.1247	-0.227536
6960246	FLJ46230	400679	3.75e-06	3.4772	39.4274	14.6072
1400181	PGAM2	5224	0.013241	3.4732	12.5507	-1.81014
870762			0.00121663	3.46202	14.4479	2.4058
240541	APOB	338	1.38e-08	3.45406	119.814	41.629
380347	LOC641983	641983	8.23e-08	3.43805	48.6712	19.7985
3400546	MGLL	11343	0	3.40872	109.403	39.3609
160097	MELK	9833	0.00828022	3.37647	35.6685	14.7899
5270674	GPR68	8111	0.000189	3.35306	31.8411	10.029
830672	STMN2	11075	0	3.35255	205.585	37.7
3420360	FRMD4B	23150	0.000454	3.34555	30.3616	11.6783
3390438	PLA2G7	7941	7.11e-05	3.33169	432.923	110.896
3290133	ADAMTS18	170692	0.0278428	3.32256	34.563	15.4681
7550241			0.00026	3.32217	24.7384	7.05073
4120553	WISP2	8839	0	3.29761	1983.81	611.63
1740707			0.0090891	3.29483	19.8644	7.05217
5820600	REEP6	92840	0	3.29402	203.169	65.1913
5870435	HS3ST2	9956	0.00279201	3.2815	72.5521	30.316
5860630	CCRL1	51554	0.00357275	3.25579	51.626	20.9986
3420403	ST7OT1		0.000877	3.24835	22.2014	7.23768
5340315	DEFB32	400830	0.0482395	3.22484	383.271	94.4797
3400386	BBOX1	8424	1.1e-08	3.2216	71.8781	25.4913
2120025	DGKI	9162	0.00282915	3.2152	9.19589	-2.7029
5860189			0.00966698	3.18854	17.6247	5.30145
6330397	TRIM7	81786	0.00424501	3.17599	20.2767	5.50435
3890332	MEOX1	4222	4.33e-06	3.1751	30.3685	11.8203
4850220			0.00167836	3.16425	24.8425	9.63913
290739	DNASE1L3	1776	4.33e-11	3.16007	488.729	165.604
6020671	RBM20	282996	1.87e-06	3.13441	64.8575	24.9797
4890689	CTHRC1	115908	3.67e-08	3.12667	297.025	106.63
2260154	SEMA3G	56920	0	3.1215	519.521	180.332
2190243	SEMA3E	9723	0.0255386	3.1077	12.9548	0.950724
6450603	P2RY12	64805	2.01e-05	3.10373	68.7164	28.9754
3850435	AGPAT3	56894	6.42e-08	3.09743	49.7247	21.6681
5340524	SEL1L2	80343	0.000106	3.09273	359.866	134.396
4050376	GYPE	2996	9.14e-08	3.08999	35.1973	14.0188
5820601	CCND1	595	0	3.08616	9590.24	3351.83
2630717	NOVA1	4857	4.33e-11	3.0859	54.974	23.0174
2510445			0	3.05947	134.962	51.4551
630315	DHRS9	10170	8.29e-08	3.03256	921.815	328.623
7560706	C9orf109	286333	4.22e-06	3.02547	40.9397	17.7768
4280279	CPM	1368	1.16e-06	3.01351	46.7329	15.642
4230575			0.00039	2.99346	31.0233	13.4145
3520246	CXCL14	9547	0	2.97974	2994.7	1065.54
4010709	NNAT	4826	3.79e-10	2.96991	2192.1	916.845
5860541	ADAM32	203102	0.00717828	2.9429	18.0356	5.37246
2600750	PHKG1	5260	2.39e-07	2.94233	67.9288	27.8478
4070184	FGF12	2257	0.000373	2.93851	28.3452	12.3696
520202	DMGDH	29958	4.33e-11	2.92846	109.078	41.4507
1440717			0.0243452	2.92566	16.226	4.65507
1410747	LOC646360	646360	0.00173524	2.92179	41.8356	15.9072
110372	CSTA	1475	0.000108	2.91703	48.3219	20.4362
160427	PCDH9	5101	0.0360389	2.9165	8.53972	-1.79275
5910450	LOC645176	645176	1.74e-05	2.89987	46.952	20.1826
580475	OLFM2	93145	0.0152818	2.89861	37.9507	16.5
4590603	CPM	1368	0	2.89477	80.4137	32.371
770193	ITIH5	80760	0	2.8928	284.505	112.046
1440601			0.000925	2.88015	27.6767	10.6696
2630100			0	2.82778	71.3507	28.5565
6040156	C6orf52	347744	5.03e-09	2.80807	66.7082	27.1594
5310767	LRP5	4041	0	2.79784	75.6384	32.9652
1780411	PEMT	10400	0	2.79454	3595.57	1266.89
5050121	ITIH5	80760	0	2.79226	956.664	365.559
610608			0.00706146	2.78919	16.5658	6.34058
5670674	MME	4311	0	2.77572	3212.18	1259.08
5340133			0.0482112	2.76926	15.2342	4.33333
1340494	LOC283824	283824	0.0222981	2.76916	6.71096	-1.9087
5720288	ERV3	2086	2.17e-11	2.76743	184.767	72.4275
2120537	SPOCD1	90853	1.49e-05	2.74453	98.9945	27.9522
4210075	BHMT2	23743	0	2.72972	376.525	151.558
2940025	ZNF541	84215	0	2.72434	249.777	106.332
5560300	COL5A3	50509	0	2.72151	190.062	76.9131
3130300	NRN1	51299	6.03e-06	2.72049	72.5425	30.0507
6900187	LOC644468	644468	0.00356385	2.71105	30.189	14.058
4920202	MAP1A	4130	0	2.70542	249.211	95.529
3830288	C14orf49	161176	0.000539	2.69485	17.7425	6.9029
290138	LOC648517	648517	0.0136728	2.68305	47.9411	26.1681
7400270	NAP5	344148	1.03e-08	2.66611	67.6	28.529
5050328	ADAM32	203102	2.51e-05	2.66235	26.7041	11.687
3440386	ECM1	1893	0	2.65794	179.441	70.158
3290162	C3orf55	152078	0.00249654	2.6466	50.9877	25.0478
620349	NTRK2	4915	2.88e-08	2.64159	51.3014	24.3928
3710400	AHNAK	79026	0	2.63187	267.562	106.768
2810482	AHNAK	79026	0	2.61096	578.06	229.543
4860546	CTHRC1	115908	0	2.61024	2027.45	808.087
5560706	STOX1	219736	0.0492159	2.60925	96.8822	49.6435
4610424	RBP4	5950	0	2.60001	1316.14	533.012
1230521			6.03e-06	2.58496	90.6972	40.4087
1740161	ENAH	55740	0.00322815	2.56963	44.6233	23.3971
3390747	PCBP3	54039	0.0457002	2.55558	41.6233	22.6812
1090131	KIF17	57576	0.000298	2.55388	29.6301	14.5696
3870246	NTRK2	4915	0	2.54353	1475.52	617.778
3870025			1.7e-06	2.5423	76.0521	35.8681
5270195			9.2e-06	2.53712	40.5192	19.1217
940138	LGLL338	646962	0.000221	2.53158	299.584	131.119
5700341			0.0243652	2.52945	13.4384	6.44638
780025	FBLN2	2199	7.15e-10	2.52562	86.7822	40.329
6660048	LOC646064	646064	4.05e-05	2.51401	51.6904	25.6986
990487	GYPE	2996	0.000511	2.49887	39.0534	19.7899
1050706	CDC2	983	0.00269577	2.49025	30.537	16.1507
1980682	SATB2	23314	0	2.48715	187.733	79.8768
20440	BHMT2	23743	0	2.47894	266.492	115.728
3780402	NOVA1	4857	0	2.47875	113.079	48.9101
7210142	TWIST2	117581	0.000188	2.47574	53.6877	25.7754
7510377	MSC	9242	0.000365	2.43494	308.115	151.054
5090026	COL15A1	1306	0	2.42015	3301.54	1438.36
2690414	CRHBP	1393	0.000133	2.41668	161.834	88.2623
5810739	STGC3		4.82e-07	2.40213	96.6438	48.7101
7000669	SNCG	6623	0	2.39961	994.594	461.788
1230132	FADS3	3995	0.000864	2.38967	43.4781	22.971
2140519	SOS1	6654	3.25e-10	2.38958	203.553	89.7565
870402	MAGI1	9223	8.24e-07	2.3882	66.0466	34.9681
7550161	ADK	132	1.08e-09	2.38569	68.9164	32.4464
3170390			1.17e-06	2.37266	69.4877	31.6188
6840639	COL24A1	255631	2.21e-06	2.36787	63.9562	35.113
7210132	LOC641941	641941	1.59e-05	2.36572	54.0877	25.413
6400427	CILP	8483	5.27e-09	2.36312	925.571	394.368
3610093	CYP4A11	1579	0.00292088	2.36095	30.8014	22.5638
10372			0.00335773	2.35984	29.9247	15.4246
1230594	MEOX1	4222	0	2.35959	1125.5	509.233
4280047	PMP22	5376	0	2.3546	272.301	134.117
3830465	APOC1	341	1.49e-05	2.35328	722.077	259.429
6940608	PLCD4	84812	0.0124337	2.35093	27.7096	12.1667
60070	LPGAT1	9926	0.000671	2.34374	34.3205	17.1145
4670653	IL1RAPL1	11141	0.0128772	2.34353	40.2069	21.1638
580431	PRRX1	5396	0	2.3412	2938.7	1269.81
4250139	FLJ20581	54988	0.0111691	2.33462	34.3589	17.7884
2970338	LOC338799		0.0181709	2.32889	46.374	25.0319
830184	ZNF226	7769	0.000208	2.32409	54.3329	28.7145
1260138	LOC651872	651872	0.0108288	2.31916	48.1589	24.0304
4920468	MEOX1	4222	6.5e-11	2.31757	342.608	156.922
2750114	MAP1LC3C	440738	3.92e-06	2.31243	130.034	59.9348
2000494	AR	367	0	2.31019	218.581	102.722
3460475	LOC650919	650919	6.85e-09	2.30932	85.0493	41.8725
2340692	NOTCH3	4854	0	2.30241	1747.7	808.106
6590538	TF	7018	0.000201	2.30138	3254.24	1622.38
2760433	DCLK1	9201	7.59e-08	2.29872	114.781	55.9
7200450			5.95e-05	2.29474	44.7699	22.9377
5720523	ADRA2A	150	0	2.27475	500.5	232.949
2690709	VIPR1	7433	0	2.26534	982.322	442.325
1430521	VIT	5212	0.0172949	2.25946	86.5315	50.9493
1710719	RGN	9104	1.02e-07	2.25601	134.707	65.8812
7050747	PRR5	55615	8.36e-07	2.25493	62.8438	30.5101
1030438	RWDD1	51389	0.0140102	2.25185	23.537	11.8783
510246	POSTN	10631	0.00273978	2.24962	120.825	59.6551
430102	NTRK2	4915	0	2.24523	229.538	110.916
2760544	PBX4	80714	0.0145286	2.24491	51.5493	27.8638
5080162	KTN1	3895	0	2.24437	176.155	82.3623
1440709	CILP	8483	1.4e-09	2.23519	2284.64	1012.78
770348	LOC649260	649260	0.000323	2.22922	32.9411	16.7493
3190593	RHOXF1	158800	1.18e-07	2.22885	99.2342	48.8232
2490113	CD248	57124	0	2.22128	7980.64	3763.95
6350681	PPP2R1B	5519	2.17e-11	2.21697	1225.18	582.457
7570523			0.0129922	2.21426	31.974	18.1609
360014	CDH23	64072	0.00762354	2.20463	48.5452	24.0449
5220181	PKP1	5317	0.000122	2.20108	114.522	58.7362
7550546	C3orf64	285203	0	2.19571	211.158	98.458
4230475	SOX9	6662	0.0041234	2.19488	74.7356	39.0928
270241			0.00132236	2.1895	286.651	129.22
270615	ABCC3	8714	0.00100954	2.18527	501.64	237.462
6020482	KHDRBS3	10656	0.0403003	2.18254	46.1123	23.8536
3420433	SHMT1	6470	3.32e-09	2.18036	99.4096	50.0725
5960735	LOC199800	199800	6.81e-06	2.1798	166.44	84.1261
4850196	PPP2R1B	5519	6.16e-09	2.17956	1293.93	621.497
3840458	LEP	3952	0	2.17924	17186.9	8649.28
380424	CFH	3075	2.17e-11	2.17905	1431.03	650.752
1740209	MXRA8	54587	3.58e-09	2.17759	86.6698	42.3652
5810612	ANPEP	290	2.04e-07	2.17151	386.69	198.087
5420452	OSR2	116039	1.43e-05	2.17123	185.781	90.2971
2480767	MCART1	92014	5.07e-06	2.17013	76.9055	38.6232
430086	ELAC1	55520	0.00133572	2.16047	35.252	19.587
2350332	TBX18	9096	0.000775	2.155	30.8507	15.2565
7650523	SHISA2	387914	0.00200711	2.15307	46.489	25.2638
4040563	LOC441241	441241	2.82e-10	2.15288	323.599	151.643
6940037	HTR2B	3357	0.0434743	2.15078	122.189	61.387
1500010	CDC20	991	0.0360146	2.14952	84.0411	42.9478
3800136	NLRP1	22861	0.0273502	2.14893	35.1178	19.5435
2480014	SULT1A2	6799	4.13e-06	2.14589	96.4548	45.6
1990446	KIAA0040	9674	1.15e-06	2.14402	168.075	84.1247
1990411	GPIHBP1	338328	2.23e-07	2.14241	208.525	106.057
2570561	H2AFJ	55766	0.00310603	2.13558	87.9931	47.3565
1940747	PPP1R1B	84152	6.9e-06	2.13145	1827.44	994.661
5260187	LOC285047	285047	0.00351863	2.12932	57.9753	32.9913
4610632	MOCOS	55034	0.0196772	2.12463	85.474	45.6551
20433			1.38e-07	2.12187	258.212	127.691
5860301	CHL1	10752	2.83e-06	2.12149	109.285	53.8304
4900113	AKR1C2	1646	6.85e-05	2.11864	194.56	110.228
2940403	TUBB2A	7280	8.37e-09	2.11576	1101.85	542.793
3360279	CFH	3075	0	2.1102	1721.36	811.292
10037	PHF7	51533	1.3e-08	2.10976	57.6164	29.6986
2810136	CAPN11	11131	1.96e-07	2.10441	250.053	134.536
3360669	PODXL2	50512	4.73e-06	2.09873	46.9562	25.9029
6940059	LOC375295	375295	6.5e-11	2.09848	353.879	177.977
5860519	CSPG4	1464	0	2.09707	643.763	323.636
240397			3.07e-06	2.09613	82.4932	43.6188
1470192	FAM35A	54537	0.010153	2.09503	36.1753	20.4406
150072	IRF8	3394	8.67e-11	2.09129	1749.3	843.01
7040465	ZNF226	7769	0.00504971	2.09057	56.2041	31.6319
830278	C9orf19	152007	0	2.0879	4697.77	2283.28
3390435	SCN4A	6329	1.92e-09	2.08589	229.779	116.907
2490152	ENPP2	5168	0	2.08363	2403.07	1201.98
5720286			0.000344	2.07951	78.0479	42.1855
2000768	MLSTD1	55711	0.000598	2.07842	44.726	21.7406
840678	ENPP2	5168	0	2.07392	3917.12	1985.46
4230040	LOC729905	729905	2.65e-05	2.07022	56.0397	31.2899
450292	TUBB2A	7280	7.28e-06	2.0637	463.885	240.122
2120082	LOC651302	651302	3.96e-08	2.05507	95.7137	51.3145
6350577			0.00131941	2.05471	30.2493	16.2348
4040379	LOC644242	644242	0.0356102	2.05095	47.089	26.7116
4780187			0	2.04992	1315.97	676.014
2370671	TSPAN12	23554	6.67e-05	2.04697	60.5164	35.0275
10324	PRR16	51334	4.33e-11	2.04486	67.1877	34.0377
1450634	TINAGL1	64129	0.000266	2.04284	74.3767	41.5319
2190020	GNG2	54331	0	2.03898	875.445	436.223
5050546			0.000544	2.03564	150.504	77.5696
3450537	DGAT2	84649	7.47e-07	2.03534	802.893	412.122
5550092	C20orf82	140862	0.000518	2.03526	232.619	117.497
6860717	HOXC4	3221	1.51e-07	2.03516	181.012	102.236
2570154	MFAP5	8076	1.16e-07	2.03131	4957.55	2710.95
4070309	YBX2	51087	3.25e-10	2.03014	151.699	80.184
4880497			2.24e-06	2.02973	91.0767	47.7899
5670082	SGCG	6445	7.87e-09	2.02535	312.327	167.261
840241	TMEM189-UBE2V1	387522	1.4e-05	2.02468	74.2	39.2464
6480181	PKD1L2	114780	0.0273867	2.02214	219.045	118.401
2760338	ABCC9	10060	2.28e-08	2.01743	88.8342	45.3377
7100008	C14orf80	283643	1.53e-05	2.01493	186.034	90.8377
540647	TMEM56	148534	0.000263	2.01041	55.9466	31.7971
1300632			0.000845	2.00951	122.71	65.3174
6980445			1.09e-05	2.00378	257.703	150.554
1510181	PTGES	9536	5.96e-07	2.00229	364.305	180.315
20609	SLC29A2	3177	0.000557	2.00227	62.6918	32.8449
6480593	ARHGAP20	57569	4.98e-10	2.00089	360.845	181.691
4780544	XPNPEP2	7512	0	1.99843	116.503	59.8594
6980300	MGC4172	79154	2.17e-11	1.99301	762.447	378.79
2630593	ZSCAN1	284312	0.000263	1.99121	56.4877	31.3783
4560193	CD44	960	1.41e-10	1.98962	679.556	349.778
2680653			0.00283438	1.98767	44.2493	24.7348
6180092	ZSCAN2	54993	0.00909843	1.98656	35.2534	19.2275
2630176	MAPT	4137	4.33e-11	1.98591	391.875	209.945
270575	CES4		0.00270888	1.98388	517.968	275.932
2140138	BCKDHB	594	3.97e-06	1.98243	103.396	56.1826
4780239	NID1	4811	3.9e-10	1.98105	202.825	107.613
4570398	F2R	2149	8.41e-08	1.98055	162.501	88.2015
4640608	P76	196463	0	1.98019	223.362	112.181
150435	DOCK6	57572	0	1.97987	719.829	377.399
6560196			1.09e-07	1.97211	134.781	72.9464
1050747	POSTN	10631	8.38e-05	1.9715	206.505	116.336
160152			2.84e-07	1.97076	80.6945	44.9797
6980689	TMEM178	130733	1.99e-05	1.97075	139.762	74.7246
2450753	NHLRC3	387921	0.00359949	1.9666	41.0945	21.713
1850678	MCAM	4162	5.1e-07	1.96516	125.36	69.1348
6380239	SGIP1	84251	3.33e-06	1.96085	88.6301	47.7667
1740647	LOC399888	399888	0.00638784	1.95834	360.138	186.862
2260296	SCAND2		0.045289	1.95802	33.8877	20.8188
150551	FMNL3	91010	1.19e-10	1.95765	109.548	59.4594
1070471	CLU	1191	0.0023875	1.95689	78.6822	43.4841
730414	APOE	348	8.63e-09	1.95444	3601.12	1787.37
1030626			2.04e-05	1.94967	69.0603	39.6536
4180296	TBX18	9096	4.93e-06	1.94956	51.2137	26.8159
5050431	DCLK1	9201	2.17e-11	1.94569	793.774	412.928
5700477	C5orf23	79614	6.67e-05	1.93656	510.619	294.717
7380239	FGF13	2258	8.24e-10	1.93639	222.796	117.159
6250484	CFH	3075	2.21e-06	1.93242	745.345	379.423
160612	MGLL	11343	0	1.9321	918.032	476.111
650753	AFF3	3899	5.42e-11	1.92721	303.001	163.343
2320041	TMEM189-UBE2V1	387522	1.08e-10	1.92442	249.203	135.888
1580678	STS	412	4.49e-06	1.92422	80.0438	43.6725
4060332	IGF1	3479	5.63e-07	1.92417	253.715	135.164
5220333	C14orf139		0	1.92251	934.19	505.964
3890735	HOXD1	3231	0.000506	1.91862	93.6205	50.9899
7550193	LHX6	26468	5.64e-07	1.91626	877.811	477.37
3610039	DGAT1	8694	0	1.91575	644.468	346.022
2030386	COPG2	26958	0.000336	1.9128	151.271	86.8304
510528	TRAF3IP1	26146	2.8e-07	1.90924	53.3479	29.4696
3450521	ECM1	1893	1.68e-05	1.90773	168.545	89.3261
5860402	GLDN	342035	7.09e-06	1.90736	1247.6	706.029
6280224	CYP26B1	56603	9.3e-09	1.9058	1920.58	1028.1
7210632	AKR1C3	8644	0	1.90394	12655.9	6953.18
3360634	SNX10	29887	0.000216	1.90285	342.848	176.701
3390735	ADPRHL1	113622	0.0127734	1.89805	46.5699	25.2768
4150300	LOC652815	652815	0.000544	1.89614	70.1589	41.3464
5960411	BCYRN1		7.7e-08	1.89506	5907.38	3208.4
4760601	LOC728014	728014	3.9e-10	1.89342	199.841	112.254
630066	LRP5	4041	0	1.88152	1548.39	847.309
4670471	TRPC6	7225	2.64e-08	1.87864	89.1178	48.9638
50446	INHBB	3625	1.38e-09	1.87394	1257.73	703.614
2490475	SH2D3C	10044	0.00217706	1.87083	49.4589	30.1478
1710484	FMOD	2331	0	1.87039	1541.48	825.609
2630279	GPM6B	2824	0.0160401	1.86753	73.9863	45.1681
5570682	ASAM	79827	4.38e-09	1.86534	786.889	435.183
7650497	ELA2	1991	0.00176877	1.86362	86.4096	48.0304
6760475	COL4A2	1284	0	1.86239	1499.27	832.881
780228	RBM3	5935	1.79e-08	1.85898	209.389	112.693
6980224			9.09e-07	1.85765	64.3123	35.0696
5860066	NMT2	9397	2.6e-10	1.85643	464.373	265.525
7050711	LYST	1130	0.0225964	1.85512	42.2178	21.3826
1230612	CCT6B	10693	4.39e-08	1.85456	84.9904	46.242
3520743	PHLDA3	23612	0	1.85023	523.081	295.216
7200747	PKD1L2	114780	0.00706036	1.84882	854.671	520.087
5700070	ALPL	249	0.00617771	1.84824	1081.78	650.403
4150477	LOXL4	84171	0	1.84793	610.67	336.922
4120408	NR5A2	2494	0.000159	1.84781	112.281	67.5754
4150379	TNNT3	7140	0.000169	1.84736	163.2	85.7305
3830327	MGLL	11343	0	1.84668	3281.9	1799.81
3400563	EPB41L1	2036	2.93e-09	1.84519	166.652	93.2956
7100458	MECR	51102	1.66e-05	1.84323	74.5712	41.7623
5270403			0.00176837	1.83618	69.9287	40.2131
50278	LAIR2	3904	0.0118387	1.83463	71.7219	41.3073
4760398	CCDC107	203260	0	1.83375	365.907	207.077
6350324	GLYAT	10249	1.18e-07	1.83321	514.977	283.028
4010139	BANK1	55024	2.6e-10	1.83248	401.378	223.225
5670594	NMB	4828	2.38e-09	1.83246	1455.28	797.165
4920095	MKL2	57496	6.55e-08	1.83161	230.281	132.323
290554	MSTO1	55154	0.000157	1.82733	301.908	166.803
2640577			5.96e-09	1.82598	93.7603	54.3826
1260274	HIP1R	9026	0.0276685	1.82537	44.0548	26.4101
6520064	TMEM178	130733	1.77e-05	1.82177	230.916	131.399
580053	FASTKD3	79072	4.02e-06	1.81777	79.1247	46.7826
380301			0	1.81739	377.51	211.112
7400630	BCKDHB	594	1.94e-05	1.81582	85.9822	50.7783
670189	TMEM169	92691	0.0241014	1.81502	43.4041	27.0754
5810414	CYB5A	1528	0	1.80652	3547.09	1959.21
3360020	CIDEC	63924	9.75e-10	1.8029	1766.23	998.404
6960706	LOC647543	647543	0.000537	1.80189	71.9041	42.2333
6420500	MGAT3	4248	9.88e-09	1.8001	164.386	94.8652
2480440	C3orf64	285203	1.19e-10	1.79935	334.873	192.43
4010719	CSF2RA	1438	0.0243658	1.79931	284.582	167.736
430259	CTNNBIP1	56998	1.17e-09	1.78917	375.908	217.493
150438	MID1IP1	58526	4.33e-11	1.78849	458.133	257.309
130156	PDE1B	5153	5.63e-10	1.78751	180.503	104.836
5900504	C6orf106	64771	0.000293	1.78669	49.5794	28.3449
3890343	FGF2	2247	0.0233475	1.7863	70.8507	42.0058
460047	HACL1	26061	0	1.78458	1828.12	1024.78
7560661	UBE2L3	7332	0.00870737	1.78295	47.5411	30.3812
6110731	ITPK1	3705	0	1.78246	676.434	392.251
510543	RGN	9104	1.4e-09	1.78188	119.112	68.8087
6480189	THRSP	7069	7.28e-06	1.78132	6558.08	3919.7
3120598	AKR1C4	1109	0	1.7812	9957.55	5676.43
6400307	CD36	948	0.00014	1.78071	716.276	422.786
6330112	TMEM37	140738	0	1.78059	1279.99	744.744
4670706	PPP2R1B	5519	8.32e-06	1.78049	67.6274	41.5058
5090626	FAP	2191	0.00597372	1.77836	173.301	107.916
7160504	GPC1	2817	2.3e-06	1.7751	104.797	59.5725
6520014	PCGF6	84108	0.000769	1.77399	61.2014	36.7058
4780709	ACOT4	122970	1.08e-10	1.77137	357.6	203.633
7610735	CDKN2B	1030	7.05e-08	1.7704	1136.66	685.267
1660551	SLC5A3	6526	0.00880565	1.76952	65.6795	40.7812
2060364	BTNL9	153579	0.00189646	1.76885	1089.88	674.204
4760647	LOC401218	401218	0.0005	1.76805	63.9726	42.3015
3400537	ITGA7	3679	7.59e-11	1.76773	193.086	115.91
3290082			0.000531	1.7655	451.815	273.748
6400577	LOC201229	201229	0.0238383	1.76256	51.7781	32.7348
5050634	VENTX	27287	4.14e-06	1.75802	134.651	80.4754
670475	C4orf19	55286	0.000128	1.75732	118.064	66.3058
5910113	VCAN	1462	0.0176792	1.75695	655.386	453.549
6560056	JAG2	3714	8.32e-06	1.75062	146.815	87.513
3360431	ZAK	51776	0.000151	1.74697	143.688	85.0362
7510367	GPR160	26996	1.43e-05	1.74685	99.9671	61.0986
6940731	C4orf38	152641	0.0117058	1.74685	45.9466	27.7015
430243	KIAA1202	57477	0.000244	1.74628	165.289	105.429
2970019	HIST1H4H	8365	0.0367778	1.74623	93.4904	56.2551
2350576	DHDDS	79947	4.33e-11	1.74484	1662.65	972.148
4200148	CDC14B	8555	0.000211	1.74391	72.9206	44.2174
2510546	C10orf125	282969	7.87e-05	1.74351	78.7781	47.8
940685	NAV1	89796	2.17e-11	1.7401	601.223	361.355
1510553	DACT1	51339	0.00815059	1.73981	87.4439	54.9942
1710520	HOOK2	29911	1.3e-10	1.73948	1085.23	643.294
540113	CDC14B	8555	0	1.73914	274.429	159.304
4040475	TUBA3E	112714	1.16e-05	1.73691	411.003	254.39
7330292	FBLN2	2199	0	1.73134	5714.97	3372.43
6280274			0.00283519	1.7313	68.9301	41.1725
50176	TMEM16B	57101	0.000256	1.73077	65.8466	43.5188
6110044	CPS1	1373	0.00861395	1.73061	114.577	73.3101
770070	NMNAT2	23057	0.000118	1.72852	302.707	186.016
5550292	KLB	152831	0.000105	1.72816	275.189	160.701
6200253	THBS4	7060	0.0285711	1.72461	2525.28	1391.88
6480397	C19orf18	147685	0.00823865	1.72441	60.1726	38.7348
6040037	CDC14B	8555	0	1.72346	644.807	376.252
5910431	COL4A1	1282	0	1.7233	12238.2	7251.48
3440403	DHDDS	79947	6.5e-11	1.72315	747.434	444.107
3930326	LOC728014	728014	1.08e-11	1.7193	495.755	297.684
2370132	TNFRSF11B	4982	0.0387554	1.71839	118.985	65.9956
6280176	GBE1	2632	0	1.71776	1598.4	940.138
4150184	LAIR1	3903	6.54e-06	1.71764	105.731	62.2783
4640209	OLFML2A	169611	2.11e-08	1.71712	999.877	604.216
3390326	ME1	4199	4.07e-07	1.71659	439.81	249.422
6040653	TRIM6	117854	0.00127684	1.71164	340.703	204.69
6380364	SLC7A6	9057	3.1e-07	1.70952	397.118	235.432
5050382	SPARC	6678	0	1.70871	13718.3	7998.79
3390021	SDSL	113675	5.96e-09	1.7087	269.253	162.685
6510189	VKORC1L1	154807	5.57e-08	1.70806	1743.82	1017.57
5910424	SLC29A1	2030	0	1.70652	1366.83	827.586
2340414			1.75e-06	1.70379	150.221	92.4319
610040	REV3L	5980	6.72e-10	1.70235	184.267	112.003
4060519	ADORA1	134	0.00252898	1.70153	162.171	97.516
1440100	MBD2	8932	4.59e-09	1.70146	177.249	104.299
1570349	KLHL5	51088	0	1.70108	458.648	276.059
630753	MKKS	8195	0.00191814	1.69874	76.689	48.2101
6370026	SCN4B	6330	6.95e-08	1.69675	330.922	197.69
5050706	HSPG2	3339	3.75e-09	1.69638	91.5836	54.4638
5810221	CACNA2D4	93589	0.00493718	1.69571	83.3014	51.9217
6110592	ABHD11	83451	8.49e-05	1.6947	59.5849	36.8638
5090743			0.000471	1.69341	117.129	69.8927
6550762	FBLN2	2199	2.17e-11	1.69088	4581.84	2781.07
7150609	ADAMTS2	9509	0.0294829	1.69077	59.8918	38.8696
4250328	CHSY3	337876	1.49e-07	1.69063	190.778	115.545
1230543	C11orf71	54494	0.010382	1.68959	70.2644	44.1942
1780538	SLC6A8	6535	1.19e-05	1.68847	122.395	73.4928
5690403	LOC645550	645550	0.00690284	1.68791	73.9603	46.1971
5870010	MLXIPL	51085	3.71e-06	1.68725	607.166	378.315
580743	PIGZ	80235	9.54e-10	1.68689	175.341	107.101
6760561	RGS22	26166	4.22e-05	1.68625	169.17	102.29
1660647	GALIG	81625	0.0023865	1.68623	96.511	61.7522
6180687	SLC29A1	2030	2.17e-11	1.68613	732.393	452.185
6250564	BCAP29	55973	2.17e-11	1.68518	210.284	127.416
1470253	CIDECP		0.00161225	1.68168	1224.38	746.462
6520092	RBED1	84173	4.8e-06	1.68108	641	396.062
5860356	PTPRM	5797	0	1.68065	2042.51	1244.98
7550315	LOC201229	201229	0.0352658	1.68004	48.1233	30.8377
670202	SESTD1	91404	3.25e-11	1.67751	1203.85	738.441
270612	AIFM2	84883	7.17e-09	1.67305	393.522	245.771
2470609	SLC39A11	201266	0	1.67141	281.399	166.706
1240037	DKFZP564O0823	25849	6.45e-08	1.66939	2172.43	1335.06
6770168	CRTAP	10491	0	1.66937	647.549	385.267
2900121	SLC25A10	1468	3.66e-06	1.66905	319.029	192.226
2650605	C4orf18	51313	1.04e-09	1.66881	1836.92	1131.67
4040341	CD300LG	146894	2.17e-11	1.6686	7747.93	4802.49
2470114	COL6A3	1293	0	1.66816	3788.95	2329.75
1300010	LOC653764	653764	1.4e-08	1.66694	523.003	319.943
580064	TMEM53	79639	1.87e-06	1.66652	56.9192	34.9029
2070491			5.37e-05	1.66628	80.4315	49.4493
60095	CCPG1	9236	6.03e-06	1.66601	86.5479	54.2942
2030482	ASAH1	427	5.19e-09	1.66565	253.971	151.729
5360736	HABP4	22927	0	1.66469	279.844	171.243
1990601	DZIP1L	199221	0.020317	1.6639	54.1562	32.4043
1400601	C20orf100	84969	2.27e-05	1.66341	555.425	345.322
110092	NUDT14	256281	0	1.66248	994.727	601.052
6660707	PCDH9	5101	1.15e-06	1.66004	326.556	204.828
50201	LRRC8C	84230	0.042136	1.65943	102.819	69.8043
7210180	KCND2	3751	0.000163	1.65751	134.004	85.5565
5570372	MXRA8	54587	5.63e-10	1.65628	157.412	97.4188
2640671	LOC642342	642342	0.000106	1.65487	213.184	128.73
6400754	FLJ90650	206338	0.000443	1.65477	760.058	478.68
2600379	C9orf150	286343	0.00146865	1.65399	99.274	64.2783
3930333			0.00762855	1.6535	140.956	89.0131
5870242	LOC645236	645236	4.61e-05	1.6534	95.3699	59.6087
7050288	C20orf7	79133	2.57e-06	1.65305	219.392	135.101
7150039	NUDT6	11162	7.67e-05	1.65216	139.297	88.7956
4540370	RAB7L1	8934	2.1e-09	1.65198	322.836	197.103
4570707	TRAK1	22906	0	1.65178	777.534	475.885
3440132	C21orf119	84996	0.0375525	1.65086	69.5658	47.4
5890131	PDXK	8566	1.08e-11	1.64899	5053.15	3120.79
730273	KIAA0427	9811	0	1.6483	1254.43	762.423
3850112	RBP7	116362	2.18e-06	1.64638	1864.19	1187.66
430523	MED8	112950	1.15e-06	1.64521	161.799	101.243
1170301	SHANK3	85358	1.04e-09	1.64432	3427.23	2156.27
5820634	LOC441150	441150	0	1.64387	205.451	127.885
1010048	CXXC5	51523	0	1.63968	1212.51	752.104
5560392	SCUBE2	57758	0.00788645	1.639	409.733	279.226
4640500	UCHL1	7345	0.0209891	1.63811	1048.9	677.493
840309	LEP	3952	3.85e-05	1.63742	2363.04	1560.01
160019	SORT1	6272	0	1.63458	2039.45	1295.08
3710086	DHRS12	79758	0.0110866	1.63299	74.4904	48.8725
4780437	ANK2	287	0.0282697	1.63171	348.977	215.417
6130148	LOH3CR2A	29931	0.0324273	1.62886	242.158	185.004
7210594	ZNF650	130507	0	1.62847	504.742	312.545
2680056	CES1	1066	0.0019858	1.62804	5907.32	3822.94
10767	SHANK3	85358	3.26e-08	1.62752	2240.32	1431.39
2260242	TWIST2	117581	6.61e-10	1.62609	388.367	238.462
6110575	FAIM	55179	9.86e-10	1.62532	331.241	204.265
540279			0.00590761	1.62462	74.6753	49.0319
5420195	EEA1	8411	0.0301163	1.62407	60.8178	36.7725
4260441	CLEC3B	7123	0.000465	1.62402	2194.38	1429.62
1010719	FEN1	2237	0.00196216	1.62342	53.1096	35.3855
3140110	C18orf10	25941	0.000286	1.62286	274.427	173.862
460338	PLOD2	5352	0.00023	1.62266	221.925	135.075
3830762	TMEM119	338773	1.25e-06	1.62241	765.118	479.881
160242	C13orf15	28984	4.01e-07	1.62095	8147.53	5112.09
3440468	Gcom1	145781	3.48e-05	1.62059	390.459	249.726
4050646	FAM86B1	85002	0.0482345	1.6204	60.3562	38.7362
1660605	ZNF436	80818	4.44e-05	1.61981	115.07	73.8812
1430347	SLC7A6	9057	3.01e-09	1.61722	672.204	425.981
3060095	COL12A1	1303	7.87e-09	1.61715	1106.91	699.864
360064	ANKRD28	23243	4.55e-06	1.6167	81.9438	49.142
2070309	OSGIN2	734	4.08e-06	1.61629	446.101	267.53
6590612	GPD1	2819	1.47e-07	1.61614	1375.8	876.529
6180743	LAIR2	3904	1.21e-05	1.61571	128.69	78.0666
4670343	JAG2	3714	1.77e-07	1.6141	504.256	316.849
5870100	PKP4	8502	4.79e-05	1.61271	79.2274	50.9116
6130577	ELN	2006	0.029804	1.61095	159.393	102.528
5810053	GLYAT	10249	0.000135	1.6088	1222.18	783.518
2690528	SHMT1	6470	3.33e-07	1.60868	1308.89	823.77
3840553	C21orf34	388815	3.47e-10	1.60791	260.522	162.378
730593	C10orf76	79591	0	1.60573	295.774	189.413
6130630	PRR5	55615	6.5e-10	1.60538	452.464	285.513
7210161			0.00143438	1.6049	61.6219	41.1478
2140360	C14orf151	84800	0.00824305	1.60434	127.96	81.471
1010592	CD36	948	6.94e-08	1.60273	14658.4	9358.96
6290475	HECW2	57520	0.0079746	1.60251	179.167	121.728
5290270	S100A4	6275	3.16e-09	1.60189	16673.7	10295.8
5560148	MLXIPL	51085	4.92e-05	1.59863	1028.16	669.265
770736	GPIHBP1	338328	8.66e-08	1.59863	2915.35	1900.83
730402			0.000167	1.59742	107.693	70.529
2570296	LOC158376	158376	0.000465	1.59435	181.204	121.188
7150019	OLFML2B	25903	0.000233	1.59355	475.145	310.507
6760195	RCBTB1	55213	0.0218953	1.5929	44.4918	29.7449
2680008	THSD7B	80731	0.00652966	1.59247	115.921	79.9739
3060682	BPGM	669	9.63e-06	1.59233	124.968	81.2261
3940017	LOX	4015	5.52e-05	1.5916	520.314	325.026
4480445	PDGFD	80310	0.00238796	1.59061	374.452	241.112
1010446	C1QTNF6	114904	0.00300123	1.59019	84.7986	60.042
3830100	VWA1	64856	8.01e-07	1.59007	182.274	118.209
4060187	RREB1	6239	0.0304318	1.58989	95.6548	63.7507
2140154	CYB5A	1528	0	1.5897	7387.58	4653.19
160682	AGTR1	185	2.79e-06	1.58918	576.6	367.025
3520762	DYNC1I1	1780	0.0233436	1.5889	61.6192	42.6696
3710088	NUDT6	11162	0.000213	1.58852	147.071	96.6522
10239	ARHGAP24	83478	1.79e-07	1.58804	173.058	111.504
5860152	CD44	960	1.19e-10	1.58768	6203.94	3932.95
2690541	C18orf10	25941	2.02e-08	1.58679	524.298	341.313
780608	RNFT1	51136	3.17e-08	1.58658	250.159	160.159
1430187	CSTB	1476	0	1.58498	8068.61	4973.33
2490215	SPATA18	132671	0.00255822	1.58467	191.982	123.986
3930382	NMT2	9397	1.38e-09	1.5835	2034.42	1323.33
5270762	DHRSX	207063	0.0123637	1.58296	47.1699	31.558
6770279	ERMAP	114625	2.55e-05	1.58147	217.003	141.68
3610707	Gcom1	145781	0.000428	1.58067	667.993	435.213
6040382	C11orf63	79864	6.65e-08	1.58016	157.742	102.317
2060543	CDGAP	57514	1.02e-06	1.57959	142.156	92.7928
670603	PLAGL1	5325	1.58e-08	1.57913	192.91	125.345
6290356	SERPINF1	5176	1.63e-10	1.57821	1805.41	1143.47
1340593	GPC3	2719	2.28e-10	1.57715	1110.34	712.827
5550500	MXRA7	439921	0.000137	1.5768	315.442	201.355
670538	GGT5	2687	0.000191	1.57587	82.6452	54.5145
4490292	COL5A2	1290	0	1.57583	2746.21	1777.51
2760563	ANKRD28	23243	1.11e-09	1.57487	259.033	164.439
2480327	MYL9	10398	0.00394277	1.57401	222.892	152.184
1980379	GALNTL2	117248	0.00516648	1.57318	308.656	193.996
5900524	LACTB	114294	7.18e-06	1.57309	99.4918	63.5986
6400044	EPDR1	54749	8.67e-11	1.57302	4017.9	2605.78
50682	VWA1	64856	4.79e-05	1.57145	142.573	92.8551
2900068	VCL	7414	2.45e-08	1.57072	395.494	257.687
130008	ARHGAP24	83478	1.51e-05	1.57001	130.364	85.7261
6660131	TSPAN13	27075	1.91e-05	1.56989	843.026	557.681
20154	AFAP1L1	134265	1.68e-08	1.56689	464.877	303.652
1070451	ANXA5	308	1.3e-10	1.56689	9868.55	6315.42
2470446	ZNF23	7571	3.96e-08	1.56616	164.488	108.313
4050056	TBC1D16	125058	0	1.56551	766.595	498.81
110440	ITGB1	3688	1.52e-10	1.56452	4656.72	2996.1
6330615	GIMAP6	474344	7.48e-08	1.56422	879.732	582.668
7210035	SNORD13		0.0364001	1.56377	1057.69	732.974
6110470	LOC727761	727761	2.14e-08	1.56346	272.032	174.003
2640360	UBE2E3	10477	4.66e-09	1.56344	169.264	111.29
1170176	CAMK2G	818	4.32e-05	1.56327	92.8192	60.4449
6290008	PCDHB4	56131	8.55e-06	1.56318	96.3507	59.5116
6620703	DIP2C	22982	9.75e-11	1.56255	489.077	316.287
6560300	SLC31A2	1318	1.5e-06	1.56202	1500.46	956.964
620487	CDKN2B	1030	5.2e-06	1.56165	1691.63	1129.89
6250192	COL6A3	1293	2.17e-11	1.56104	6558.9	4265.61
7100671	TMEM189	387521	1.12e-06	1.55985	83.5877	53.2623
6110102	C20orf46	55321	5.35e-06	1.55953	357.771	230.39
6100609	UAP1L1	91373	0.00293428	1.55761	148.721	95.6362
5260278	PPAPDC3	84814	3.8e-05	1.55751	178.736	120.643
940040	AGTR1	185	1.12e-05	1.55715	500.489	327.039
6270181	AADAT	51166	7.18e-06	1.55688	120.473	81.3449
6840767	FRMD3	257019	0.00283528	1.55655	144.732	97.0145
6860278	NINJ2	4815	1.92e-09	1.55614	890.245	584.122
2060246	TTC30A	92104	0.000196	1.55528	70.4383	45.0435
1940358	FREM1	158326	2.07e-05	1.55395	227.184	150.262
3890682	FLJ13611		0.0192522	1.55328	40.4027	26.5812
650458	FILIP1L	11259	0.00119012	1.55281	1136.15	749.184
450204	ALG9	79796	0	1.55256	906.07	586.217
5690341			2.01e-07	1.5524	644.537	418.841
5130020	TRAF3IP1	26146	1.36e-07	1.55135	121.078	78.9232
6350341	SDHAP3		0.000751	1.55099	134.153	90.6739
6840300	SH3BGR	6450	5.79e-06	1.55038	72.8904	46.0333
1030241	ADK	132	0	1.54863	907.239	592.338
5960168	C10orf58	84293	1.26e-08	1.5482	6496.61	4249.07
4830010	USP30	84749	0.0448392	1.54798	48.7616	32.7638
7210192	ADA	100	2.28e-08	1.54797	557.058	354.678
3890095	SOD3	6649	2.46e-06	1.54695	262.062	177.684
7400725	PSMD9	5715	1.13e-07	1.54666	157.199	99.7043
2340524	ALG14	199857	3.79e-08	1.54612	168.953	109.174
7320270	PNMA3	29944	0.000477	1.54568	165.442	104.73
3990458	S100A4	6275	2.23e-09	1.54538	13674.2	8775.12
6180465	SLC2A6	11182	0.011458	1.54436	108.403	75.3188
6660446	WDR51A	25886	0.00227978	1.54394	88.0479	62.0609
2850056	PHYH	5264	3.06e-05	1.54318	214.673	145.388
2630017	TPST2	8459	2.18e-08	1.54318	822.592	530.571
6580121	MID1IP1	58526	2.72e-05	1.54286	312.641	204.322
1440707	APPBP2	10513	0.0348956	1.54262	56.7343	38.4884
5130066	CLN8	2055	0.0022027	1.54254	71.9644	47.6551
7160390	NOTCH4	4855	5.95e-06	1.54211	950.814	642.882
5130471	PDE3B	5140	0.000585	1.54115	988.679	651.803
4060575	OSTM1	28962	6.65e-08	1.54029	290.045	189.683
1240725	SLFN5	162394	0.00317749	1.53903	104.062	69.3522
5860463	NEK6	10783	0.000157	1.53769	211.438	142.045
5900575	CD276	80381	3.07e-08	1.53638	404.963	262.993
3930164	DMPK	1760	0.00200855	1.53461	74.6986	50.6377
2510403			1.1e-05	1.53456	912.704	608.852
5570445	PRR5	55615	3.9e-10	1.53423	1018.72	671.24
7150397	PCDH19	57526	0.00372597	1.53375	256.029	175.849
1400176	LOC642412	642412	4.33e-11	1.53351	251.636	165.625
4200471	ADIPOQ	9370	0.00328886	1.53235	875.777	583.599
2630577	CAV2	858	4.37e-07	1.53217	3244.14	2081.35
6840100	C11orf51	25906	9.99e-05	1.53109	98.8671	65.687
1580427	THEM2	55856	1.15e-08	1.53076	958.015	631.033
4610433	ANGPTL4	51129	0.000769	1.53069	3036.83	2092.85
4890609	ABCD1	215	0.000145	1.53042	92.6973	63.1464
3420553	ENPP1	5167	0.00113532	1.53032	78.6712	54.429
4060471	FAH	2184	3.06e-07	1.52886	1463.12	965.39
6020315	C1orf97	84791	7.78e-06	1.52615	172.684	113.957
1050600	MAP2K1	5604	0	1.52549	1051.82	693.281
5340129	AKR1C2	1646	1.08e-08	1.52419	22767.1	15159.8
4860603	ANKRD47	256949	0.000233	1.52376	200.071	136.329
7210400	STEAP1	26872	0.000142	1.52328	189.131	122.071
6330224	ADCY4	196883	2.64e-06	1.52323	1756.11	1188.68
6510707	FER1L3	26509	3.12e-08	1.52272	472.249	314.636
1410091	BTD	686	2.17e-11	1.5225	533.826	354.041
1170338	SCARB1	949	5.96e-07	1.52216	890.953	600.559
5490768	GPR56	9289	0.000531	1.52163	1425.76	960.679
5260440	ST3GAL6	10402	0.0294925	1.52121	172.997	114.186
7380112	GLYAT	10249	0.0108471	1.52084	137.37	91.3145
4860315	TESK1	7016	1.08e-11	1.52057	805.296	535.702
4560332	SNHG11		5.65e-08	1.51984	134.208	89.3971
2470458	MICAL1	64780	0.00249999	1.51933	202.356	132.852
780309	CIDEC	63924	1.08e-11	1.51805	22282.7	14837.6
2640554	EEF1B2	1933	1.36e-07	1.51693	345.445	227.929
2570068	C6orf57	135154	1.79e-08	1.51657	280.063	184.142
6270609	MAP4K3	8491	1.7e-06	1.51603	214.481	144.764
6560291	MLSTD1	55711	0.00155681	1.51596	141.267	91.0667
1400446	ADFP	123	0.000105	1.51582	1683.57	1124.75
1300762	STEAP3	55240	5.45e-05	1.51526	212.212	143.993
1570669	LACTB	114294	9.61e-07	1.51524	685.78	453.851
2190707	DNAJC15	29103	0.000247	1.51517	538.295	378.391
4280100	FAT	2195	4.05e-09	1.51259	1231.25	815.754
5080075	TSPAN15	23555	0.0268095	1.51235	237.162	170.703
2510161	B3GALT4	8705	0.000118	1.51221	173.045	120.186
5820121	UNC13B	10497	0.000471	1.51147	99.048	67.8841
7040411	C1orf212	113444	0.00920316	1.50879	198.121	137.014
4730482	CDH5	1003	1.67e-07	1.50825	2234.96	1518.47
4010647	C9orf58	83543	0.0014689	1.50695	301.996	205.11
7210128	NOTCH2	4853	4.12e-10	1.50355	475.548	316.726
6510689	HABP4	22927	8.67e-11	1.50344	348.022	233.17
3060703	LOC81691	81691	1.94e-05	1.50303	145.348	98.3522
5290026	CCDC85A	114800	1.96e-05	1.50209	454.501	311.861
5360148	LIPA	3988	0.0404144	1.5015	3342.46	1913.48
2750563	PPP1R1A	5502	1.34e-06	1.5005	2798.97	1852.14
5290239	XRCC6BP1	91419	0.0301196	1.50027	400.841	277.932
6590725	RAD23B	5887	3.9e-10	1.49954	823.371	542.471
780070	C17orf39	79018	2.04e-07	1.49804	199.767	135.628
6180414	PTP4A1	7803	2.9e-06	1.49786	229.67	156.193
3180048	IDH1	3417	0.000691	1.49774	714.124	464.9
3190427	MITF	4286	1.28e-08	1.49763	183.003	126.72
4780370	RAPSN	5913	6.93e-05	1.4975	56.9877	37.9942
4220180	WDR68	10238	4.96e-09	1.49716	390.633	263.825
6660445	LOC388135	388135	0.00356058	1.49652	88.8959	61.4101
2120021	COL3A1	1281	1.05e-06	1.49578	7661.94	5269.14
1190504	NEK3	4752	0.000167	1.49567	157.518	104.157
7330639	NR5A2	2494	0.000651	1.49557	240.899	164.796
3360333	COX4I2	84701	0.000224	1.49547	204.678	141.223
4540161			0.000118	1.49507	148.699	101.977
1170019	C9orf16	79095	0.0140875	1.49441	73.3849	49.8275
450754			1.43e-05	1.49426	196.667	133.319
7610615	SLC6A10P		0.00119021	1.49303	274.941	179.691
620360	CAV2	858	8.66e-08	1.49198	4290.4	2879.87
7400368	RUNX1	861	0.0216706	1.49143	296.474	198.935
3610592	KIF16B	55614	9.75e-05	1.49119	184.357	127.272
1430497	MYO6	4646	0.000635	1.49114	111.186	76.2116
4490709	FILIP1L	11259	0.0430282	1.49101	846.357	579.474
7570598	COL6A1	1291	1.08e-11	1.4903	4063.07	2715.06
4640634	SNX21	90203	1.05e-09	1.48927	385.5	260.564
5720131	C9orf91	203197	3.11e-06	1.48869	307.445	210.349
4050300	RAPGEF3	10411	0.00170846	1.48727	290.171	202.419
650066	ITGB1	3688	1.52e-10	1.48643	8469.88	5745.04
1690044	CA5B	11238	4.49e-06	1.48617	141.573	98.3565
2100274	SYTL2	54843	0.0182582	1.48569	188.514	134.417
3310538	CD36	948	9.54e-10	1.48517	14979.2	10204
4780193	POFUT2	23275	0	1.48433	218.349	146.486
7570326	ADRB2	154	0.000216	1.48414	923.771	634.132
4890241	GPR56	9289	0.000398	1.48406	1383.18	954.381
2810411	ANXA2P3		0.00168859	1.48359	121.149	85.5377
5080112	MARK1	4139	2.68e-06	1.48327	334.6	233.258
610154	CLDND2	125875	7.68e-06	1.48302	1613.73	1115.66
5670735	MARCH2	51257	0.000147	1.48169	249.859	173.432
20170	ZNF385A	25946	0.00174838	1.48159	138.997	93.1319
5550379	CAV1	857	0.00624618	1.48158	2753.81	1872.08
990639	CHRDL1	91851	0.01073	1.47849	123.452	85.6493
3360220	RMND1	55005	0.0477264	1.47835	86.4082	62.2536
4070538	TDP1	55775	0.00163028	1.47779	78.9521	56.2464
3120475	MAP7	9053	3.86e-06	1.47773	140.003	94.7131
1230754	POR	5447	5.8e-07	1.47767	327.296	228.832
6520433	ZNF789	285989	4e-05	1.47724	159.61	111.454
6380672	CA4	762	0.00352051	1.47642	3246.49	2281.98
5810678	RENBP	5973	1.47e-05	1.47483	757.711	518.404
520747			6.13e-07	1.47439	1607.24	1078.22
1740020	TMEM63A	9725	0.00183132	1.47435	85.7877	60
5910440	STEAP1	26872	7.97e-05	1.47388	938.145	643.09
4040364	CAT	847	4.88e-09	1.47279	6679.36	4595.66
4260010	CYB5R3	1727	1.21e-09	1.47217	1349.85	925.406
5820563	CDH13	1012	0.00407811	1.47167	228.881	154.474
4730711			8.93e-05	1.47163	480.056	342.093
1850156	CLDN23	137075	0.000145	1.47084	464.353	318.101
6110767	C17orf90	339229	0.000449	1.47068	89	63.1217
630161	RCAN2	10231	0.000145	1.47047	697.066	482.016
3130139	C9orf66	157983	0.00571278	1.47	115.581	78.1623
4640347	LPGAT1	9926	2.24e-06	1.46909	152.049	103.4
2970020	NHS	4810	0.000263	1.46904	162.164	113.164
4730184	FAM82C	55177	0	1.46843	1041.22	705.761
3180019	NEIL2	252969	4.66e-09	1.46819	326.992	225.454
5690041	OSBPL11	114885	0.0209873	1.4674	108.149	75.5623
4560270	PTPLB	201562	0.000279	1.46601	2630.03	1784.33
830634	USP24	23358	0	1.46505	1299.96	885.907
4060438	NDUFA4L2	56901	0.000266	1.46489	515.001	362.277
7510408	NRIP1	8204	1.85e-06	1.46466	1431.12	995.994
4880386	SLC25A46	91137	1.08e-10	1.46453	500.762	341.152
6550632	ZNF219	51222	7.15e-10	1.46435	727.889	499.991
5820491	MAP7	9053	1.36e-06	1.46363	163.534	111.846
6330400	HLCS	3141	2.79e-06	1.46329	101.499	70.0131
460204	ADFP	123	0.000104	1.46311	7182.68	4876.02
4730019	EFNB1	1947	6.31e-07	1.46265	234.388	163.099
5360743	COL16A1	1307	4.11e-05	1.4617	775.385	545.574
6480243	GPATCH2	55105	0.00205585	1.46051	80.874	55.4304
2640544	ASS1	445	0.00249999	1.46047	690.621	474.519
4670059	ZAK	51776	3.78e-08	1.46042	4605.61	3211.26
6200255	PECR	55825	0.00436456	1.4604	1069.05	743.138
1820722	APBB1IP	54518	1.49e-07	1.46015	1210.87	841.422
6840026	ODF2L	57489	1.96e-05	1.45973	153.573	107.583
160070	C16orf30	79652	0.0095126	1.45966	397.604	278.53
780386	DPY19L2	283417	0.00205578	1.45963	176.499	121.981
4040025	ABCC9	10060	1.68e-05	1.4596	104.508	71.971
2190717	IL18BP	10068	0.000266	1.45912	664.749	451.719
20288	2011-09-01	55752	1.7e-06	1.45865	1686.46	1157.69
3170132	ENAH	55740	1.36e-06	1.45836	253.025	178.783
1690156	NUAK1	9891	0.0167501	1.4583	1594.43	1129.05
1170059	LIPE	3991	1.41e-05	1.45816	2502.7	1769.63
3140022	ZSCAN2	54993	0.000422	1.45811	212.378	151.688
50286	EEPD1	80820	0.00236076	1.45674	383.377	279.288
1710242	C1orf59	113802	5.7e-09	1.45608	403.036	281.181
3930356	SNX8	29886	3.1e-07	1.45597	197.977	137.13
7330546	MED8	112950	3.37e-06	1.45553	166.338	113.768
1470154	NPLOC4	55666	1.16e-09	1.4548	381.738	265.638
6650215	C9orf24	84688	0.042126	1.45381	82.8	59.1362
7320274	FLJ10357	55701	0.00120392	1.45333	141.699	99.358
3800402	ESAM	90952	2.07e-05	1.45119	1190.59	849.433
3130010	DEF8	54849	0.024627	1.45046	107.288	74.0957
4050746	ZFHX3	463	1.13e-08	1.44972	406.811	285.623
3450136	RNF144	9781	7.58e-06	1.44912	842.578	591.832
5260168	PMS2		0.0103817	1.44885	97.2082	67.3043
3940056	AIG1	51390	1.09e-07	1.44805	483.734	335.203
110433	ASS1	445	3.84e-08	1.4472	1733.59	1193.34
2690209	ITGAV	3685	5.19e-09	1.44605	1479.09	1015.24
7320368	LOC134145	134145	5.42e-06	1.44524	282.716	196.365
6940215	MRAS	22808	3.43e-05	1.44489	744.229	525.1
1030278	C10orf33	84795	0.000238	1.44478	432.57	313.115
4850470	ITSN1	6453	0.00806248	1.44376	232.093	165.388
7510553	C1orf83	127428	0.0169326	1.44363	152.522	110.699
3710554	FGD5	152273	0.000477	1.44203	896.659	638.178
6270273	KHDRBS3	10656	8.43e-06	1.44133	842.553	589.99
780678	ADAMTSL4	54507	9.04e-05	1.44094	274.429	191.686
730632	LSP1	4046	0.0107312	1.44053	163.912	117.543
7150661	HK2	3099	0.0294933	1.44004	821.54	583.532
7100092	GPR146	115330	0.0443902	1.43986	188.122	133.771
5550026	RBM15B	29890	0.000531	1.43923	87.3301	60.5898
6220161	SLC25A20	788	6.36e-08	1.43883	819.812	565.039
4590377	ANKRD35	148741	9.02e-06	1.43876	622.488	445.343
4210653	CRIPAK	285464	0.00340251	1.43842	275.866	196.206
3800398	FBXO6	26270	8.96e-07	1.43833	207.545	147.075
5270228	PDE8A	5151	0.00307104	1.43828	104.712	74.6362
450671	ANXA6	309	3.52e-05	1.43647	211.347	148.697
3890647	MGST1	4257	0.00159361	1.43628	704.341	494.125
7570494	CNFN	84518	0.000128	1.43602	142.577	103.722
430747	PECAM1	5175	8.54e-06	1.43553	2114.32	1514.16
1770278	EPB41L4B	54566	0.000159	1.43473	143.608	100.994
10286	ADAMTSL4	54507	5.52e-05	1.43456	289.489	200.859
5670468	EIF5	1983	2.72e-05	1.43364	1122.93	809.565
6960056	JTV1	7965	2.17e-11	1.43345	1166.59	818.154
3460605	C2CD2	25966	0.000599	1.43245	876.123	633.225
6560520	TLE2	7089	1.09e-05	1.43206	394.233	273.552
1770402	PIR	8544	0.000233	1.43201	447.432	317.929
940672	SLC35C1	55343	0.000109	1.43185	279.123	200.187
3990465	FASTKD3	79072	0.000531	1.43148	115.537	83.0754
670561	DHRS7B	25979	1.08e-09	1.43086	350.063	247.338
4250181	EXOC5	10640	3.61e-06	1.43017	107.599	76.8652
3120014	ABHD4	63874	9.62e-05	1.42981	120.527	86.1029
4610181			0.000383	1.42907	156.197	112.151
3060471	ENPP4	22875	4.55e-10	1.42859	437.178	305.439
1260356			0.00540274	1.42829	197.073	143.343
6480209	RRAGD	58528	7.87e-05	1.4282	750.57	536.04
380600	CCL15	6359	0.0439259	1.42799	3575.46	2616.94
6370377	C19orf12	83636	0.0018106	1.42785	1066.69	740.058
7160373	FUT4	2526	0.000301	1.42764	155.444	112.438
6270768	PLAC9	219348	7.88e-06	1.42727	6696.15	4838.61
2900035	LYPLAL1	127018	2.48e-05	1.42652	534.432	373.191
1170398	C10orf57	80195	2.08e-08	1.42586	500.5	354.98
1340128	HSDL2	84263	3.76e-06	1.42461	1084.28	771.578
2680079	OGFRL1	79627	0.00920316	1.42421	137.375	94.0956
6270347	TRAK1	22906	0.000101	1.42097	212.719	155.181
5260059	CXorf12	8269	1.86e-05	1.42093	262.738	188.485
1110551	F8A1	8263	1.57e-05	1.4207	214.863	152.872
1050468	CHRDL1	91851	0.000348	1.42068	205.955	146.674
2680100	TNIP1	10318	1.89e-05	1.42047	954.338	694.514
4850142	KIAA1370	56204	0.000101	1.41952	1190.13	847.09
60647	GPX1	2876	2.32e-07	1.4189	9107.42	6440.75
1850307	ASPSCR1	79058	0.00493657	1.4185	70.1849	50.7377
1570075	FBXO4	26272	2.8e-07	1.41823	252.847	178.788
5050678	TCF7L1	83439	0.00109595	1.41782	132.14	94.1681
1090739	LIMS1	3987	0.0079746	1.41754	280.964	195.036
240653	TM6SF1	53346	0.00148607	1.41654	218.575	149.743
3360066	ANGPT1	284	0.00360152	1.41591	734.936	529.835
3440301	LIN54	132660	2.64e-06	1.41544	136.808	98.1492
4920474	INF2	64423	3.58e-09	1.41506	462.077	333.951
2970100	LOC652773	652773	0.000897	1.41435	217.945	155.672
1770397	CCNC	892	0.00187446	1.41378	257.234	181.004
5360243	ITGB5	3693	4.39e-08	1.41343	1356.77	972.164
5290209	KIF13B	23303	4.33e-11	1.41339	548.989	388.452
770474	LPHN1	22859	0.00138562	1.41255	303.182	214.13
5360424	RPS6KA2	6196	1.15e-08	1.41181	864.077	609.559
4250307	MAP4K4	9448	4.88e-09	1.41179	442.103	313.826
4060546	PHYH	5264	0.0107318	1.41116	836.103	603.764
2360376	SLC24A6	80024	2.17e-11	1.41061	912.459	646.361
150575	PMS2L5	5383	3.47e-06	1.41045	234.634	165.926
50128	ALG14	199857	1.27e-06	1.41028	253.201	179.604
150280	HECTD3	79654	1.96e-07	1.40976	475.651	336.929
6400647	EHD4	30844	3.03e-06	1.40958	1200.87	870.938
5550612	BRP44	25874	1.9e-08	1.40894	1342.89	950.175
5870138	VWF	7450	1.53e-08	1.40882	23858.4	17351.7
1010176	GDPD5	81544	0.000365	1.40773	759.474	545.838
4730170	PKN3	29941	0.00280306	1.40743	127.181	92.2971
4210129	ELOVL5	60481	1.41e-05	1.40715	2028.55	1437.95
5720246	AQP7P2		0.00385337	1.40627	5502.78	4054.9
3520671	AGPAT2	10555	0.000113	1.40594	2323.22	1669.71
3710035	PDZD2	23037	0.0127797	1.40552	1203.74	839.577
5050735	TMEM62	80021	2.5e-09	1.40552	518.651	373.581
3450722	LOC644033	644033	4.33e-11	1.40541	709.497	510.722
2070026	UPF3A	65110	1.27e-07	1.40484	751.923	538.884
5870605			0	1.40424	1364.71	969.752
380603	SLC31A1	1317	3.76e-06	1.40405	401.212	286.054
7160180	UCHL3	7347	5.19e-09	1.40297	700.659	498.98
1430280	CEBPA	1050	0.00698011	1.40283	5587.74	4128.23
1230019	TSPO	706	0.00124721	1.40282	1802.54	1267.65
5690347	TPST2	8459	5.56e-07	1.40263	2964.85	2105.5
4670575	HTATIP2	10553	1.54e-06	1.40257	624.795	439.677
6760274	DPP3	10072	0.01553	1.40239	119.105	87.5841
7160435	EBF3	253738	0.00321468	1.40212	1350.36	978.501
4540102	SV2B	9899	0.0310865	1.40101	135.249	96.6362
770132	TSPYL5	85453	8.37e-09	1.40099	241.131	173.959
1820044	ALDH9A1	223	5.16e-08	1.40097	13481.5	9591.21
670037			0.00682762	1.4009	119.552	85.6232
2030520	PIGS	94005	6.5e-10	1.40077	459.31	331.554
2450608	ACO1	48	4.33e-11	1.40074	8607.52	6140.38
6510360	C1orf97	84791	4.33e-05	1.40049	410.878	300.239
4390301	TRPV2	51393	0.0294909	1.40046	348.311	240.997
4830382	CPEB2	132864	0.00172834	1.40011	262.007	191.884
6450088			0.0137852	1.39987	113.06	82.8594
7400100	SUOX	6821	0.000221	1.3993	314.663	224.39
270414	FAM156A	29057	0.0212129	1.39871	122.725	89.5594
2710017	KIF5B	3799	0.00920342	1.39856	569.166	401.839
3140537	LRRC28	123355	4.39e-08	1.39809	251.185	182.514
4540326	PYGB	5834	1.27e-05	1.39723	526.966	385.878
6980541	TIMP2	7077	0.00267815	1.39696	184.684	128.303
3310746	FAM35A	54537	0.00368353	1.39633	149.76	106.917
110059	UBE1DC1	79876	3.48e-05	1.39575	177.014	126.58
4780189	C10orf141	642938	5.42e-11	1.39569	212.015	152.781
1710026	CCDC112	153733	0.0117078	1.39564	90.7712	65.9377
4200753			0.00412493	1.39483	291.241	210.735
4900707	SBDSP		8e-06	1.39461	335.177	241.938
3370722	ELOVL1	64834	9.35e-07	1.39395	184.408	133.303
2470270	DUS4L	11062	2.24e-06	1.39376	160.077	118.281
5050274	DHRS12	79758	7.28e-06	1.39216	204.411	146.18
3310402	PPM1A	5494	0.0265231	1.39087	106.741	76.9623
6040279	C20orf7	79133	0.000621	1.38974	692.582	492.529
3710450	NR1H3	10062	0.000986	1.38885	1713.46	1225.25
3370136	ACAD11	84129	4.06e-07	1.38877	1432.87	1034.52
1580487	CHD7	55636	0.0265289	1.38866	343.368	250.952
870437	TRPM4	54795	9.04e-05	1.38816	280.11	201.336
4540465	C11orf70	85016	8.7e-05	1.38808	147.785	105.868
940435	TRIM8	81603	0	1.38806	4187.35	3035.05
4640446	FHL1	2273	0.000293	1.38781	9111.1	6745.96
7650309	EHBP1	23301	1.12e-08	1.38699	2896.32	2100.25
7000386	SEC22C	9117	1.11e-07	1.38696	382.51	278.113
2320735	PIAS2	9063	3.39e-05	1.38683	218.318	159.714
630364	PCGF6	84108	6.96e-09	1.38669	333.57	242.006
3710386	2010-09-01	151011	0.00120239	1.38666	149.548	109.336
4390382	KIAA0182	23199	1.16e-05	1.38652	1858.27	1377.07
2120280	LOC400657	400657	0.0291793	1.38625	170.078	128.038
3390577	MRRF	92399	0	1.38618	581.819	421.084
6400243	ABLIM1	3983	3.73e-07	1.38538	1335.89	969.638
3460010	MYL5	4636	4.67e-06	1.38524	489.977	358.697
1580706	FAM70B	348013	0.0216658	1.38516	62.0233	43.7985
20195	SUV39H1	6839	2.05e-08	1.38494	255.437	186.858
60523			0.00797318	1.38442	136.953	101.514
7000397	KANK1	23189	0.00236046	1.38403	2053.71	1510.21
7210487	LYSMD4	145748	7.18e-06	1.38402	425.049	314.164
6330689	DLAT	1737	7.87e-05	1.38393	392.738	288.962
7150634	APOD	347	0.00121693	1.38382	15273.7	11250.7
2630553	COX4NB	10328	0.00690325	1.38361	130.763	97.4638
4230626	PRKCD	5580	5.95e-05	1.3833	2108.49	1552.45
3840053	UGP2	7360	0.00215303	1.38298	716.743	513.715
6620402	NUDT16	131870	4.08e-06	1.38274	250.477	182.639
6370364	MGC87042	256227	0.000379	1.38165	1601.5	1152.98
4230431	CEBPG	1054	6.85e-08	1.38137	820.007	596.812
150544	PSMC4	5704	7.9e-07	1.38134	341.071	250.59
110327	SEC62	7095	4.69e-07	1.38124	527.015	387.599
3610114	COMMD9	29099	3.75e-09	1.38122	469.345	342.675
7560114	KLHDC8B	200942	4.98e-05	1.38102	1933.79	1375.1
6520661	C9orf46	55848	2.04e-07	1.38007	964.33	702.878
870039	AHCYL2	23382	2.83e-06	1.38001	192.542	143.117
2650753	KIAA1324L	222223	2.79e-05	1.37985	409.852	309.355
3180037	GTDC1	79712	3.2e-06	1.37962	196.666	144.936
6900307	BTBD6	90135	7e-06	1.37916	2195.64	1598.18
5260632	UBE2D4	51619	1.7e-05	1.37862	845.723	622.709
2470328	HOXB7	3217	7.89e-06	1.37853	909.692	683.341
4560242	DDX19B	11269	0.0196805	1.37838	120.067	87.7246
7040554	TMEM16K	55129	2.33e-07	1.378	186.166	137.316
3610072	A4GALT	53947	0.00207984	1.37782	249.156	178.897
6220026	MAPRE3	22924	1.44e-06	1.37762	300.579	220.545
3610091	CUTC	51076	3.38e-07	1.37707	701.896	516.961
1300274	ANXA11	311	6.64e-09	1.37699	391.846	288.101
630446	C22orf25	128989	0.00328845	1.37674	264.196	195.177
110326	RDH5	5959	0.0101572	1.37634	6443.25	4756.3
2570041	WASF3	10810	1.49e-05	1.37484	1402.94	1013.25
840543	SBDSP		0.00114896	1.37476	789.077	578.859
2710286	LRP1	4035	6.81e-06	1.37453	291.99	214.742
520577	TIMM23	10431	0.00477519	1.37441	189.071	138.78
6350608	PNMA1	9240	3.95e-07	1.37435	227.534	166.943
7320110	C6orf106	64771	1.48e-06	1.37407	293.623	213.351
5860307	PRKAB2	5565	0.0021531	1.37399	186.542	141.332
5310437	MYL9	10398	0.000304	1.37393	1177.57	887.291
1990563	BRP44L	51660	3.84e-07	1.37337	669.688	490.407
2510593	HRASLS3	11145	2.07e-07	1.3719	14160.1	10434.1
4260722	TPRG1L	127262	0	1.37011	3304.13	2444.69
6020368	TATDN3	128387	0.00303671	1.3701	284.905	208.477
5890300	DPH4	120526	0.000273	1.36985	199.322	146.822
4010386	PGBD1	84547	0.0248827	1.36885	96.2959	72.7217
4780463	RAB6B	51560	1.41e-05	1.36807	431.077	313.564
6980064	BMP6	654	0.0153652	1.36801	230.808	173.951
1570020	WDR22	8816	0	1.36605	673.848	493.736
3800524	PLIN	5346	3.66e-06	1.366	8392.07	6185.67
6560181	MTIF3	219402	3.66e-06	1.36548	1159.76	855.453
6220242	ETFB	2109	1.51e-05	1.36528	3292.32	2433.06
2190463	ADCY6	112	0.00286849	1.36461	459.714	341.104
6350239	RRAS2	22800	0.00617789	1.36271	695.455	511.19
150706	UGP2	7360	0.00983037	1.36247	1352.06	993.817
1820768			4.98e-05	1.36236	867.711	630.539
540100	TCTA	6988	0.000683	1.36186	417.963	312.28
5340435	STOML1	9399	0.00603855	1.36176	112.004	84.9594
1570484	ATF5	22809	0.00280342	1.36124	547.142	404.997
1050750	CLPTM1L	81037	1.51e-08	1.36091	1464.62	1074.32
2650523	IDE	3416	0.0235994	1.36074	117.549	87.0913
6400132	MEF2A	4205	0.011838	1.36016	99.1986	73.6203
7000682	CARS	833	0.000125	1.36	653.138	483.313
1070215	CAV1	857	5.53e-10	1.359	19002	14025.8
3990241	LOC654191	654191	0.0375635	1.359	463.785	341.629
3370543	PSMA1	5682	0.000308	1.35809	240.601	181.499
2680072	OLFM1	10439	0.0228608	1.35772	665.904	502.341
3850370	AGPAT2	10555	0.0314185	1.35739	1718.05	1273.74
6220673	SASH1	23328	1.34e-08	1.35705	2817.2	2089.47
3870242	SLC25A36	55186	0.0331109	1.3568	156.267	116.748
3930035	UGP2	7360	1.27e-07	1.35613	6877.45	5079.24
160114	SMAP1	60682	0.000145	1.35603	359.311	264.062
1230274	ZNF18	7566	0.00172822	1.35551	198.033	150.391
3390730	DOLK	22845	4.98e-05	1.35517	218.53	163.999
3140092	TRAK1	22906	1.75e-05	1.35503	426.259	314.81
3400598	WIPI1	55062	1.61e-05	1.35468	490.764	364.126
2030523	PTPN11	5781	7.91e-10	1.35267	3703.49	2749.67
6510681	RNF14	9604	1.24e-05	1.35248	627.826	466.354
3610474	ERCC1	2067	0.00300208	1.35227	157.015	118.097
4200703	CDC42BPB	9578	3.9e-07	1.35083	467.631	347.014
5960068	PDGFRB	5159	2.33e-07	1.35059	5480.52	4056.25
5130601	LOC642197	642197	0.000897	1.35013	296.159	218.541
1660196	HK1	3098	9.6e-08	1.35008	3130.7	2304.03
6560091	TGFBR2	7048	2.62e-09	1.34974	6237.98	4661.96
7320328	NSFL1C	55968	1.08e-10	1.34971	862.678	645.149
6180019	ITGB1BP1	9270	0.0094078	1.34935	2012.46	1490.88
6350070	SCNM1	79005	1.32e-06	1.34923	373.093	279.498
1010475	CAMK2G	818	2.53e-06	1.34912	291.538	218.172
3120437	CRAT	1384	0.000113	1.34794	132.473	99.4304
5700392	LOC654000	654000	0.00191758	1.34746	115.395	87.458
4780653	MUSK	4593	7.58e-07	1.34719	238.937	177.903
1410161	KLHL5	51088	8.7e-05	1.34548	2085.43	1563.67
5900435	TAOK1	57551	0.00540242	1.34501	252.315	187.629
7210196	FARP1	10160	6.45e-06	1.34446	581.441	435.452
3780504	SNF1LK2	23235	0.0430259	1.3439	219.467	165.696
240333	ETS1	2113	1.26e-05	1.34376	5770.2	4307.51
240736	TSPAN6	7105	0.0133465	1.34367	317.9	239.104
1440612	BZW2	28969	0.000836	1.34247	605.866	468.251
3870102	HNMT	3176	0.000297	1.34245	1035.61	769.968
2060450	NNT	23530	0.00417177	1.34205	597.643	446.13
1570370	HINT2	84681	5.95e-06	1.33991	1459.08	1098.83
2060220	TMEM157	345757	9.39e-05	1.33942	415.664	313.271
3360100	IDH3A	3419	0.000897	1.33916	509.032	381.873
7550022	STXBP5	134957	0.000184	1.33903	194.323	146.665
6110577	MYL5	4636	3.9e-05	1.3385	391.231	295.933
4860343	MAP4K4	9448	5.42e-06	1.33848	507.092	379.72
4830424	MYLIP	29116	7.29e-05	1.33842	1277.11	958.688
6520131	KLF8	11279	0.00577643	1.33838	140.725	105.894
70403	C14orf45	80127	0.0254241	1.33833	125.66	97.0681
1410333	LOC643668	643668	3.33e-06	1.33765	1840.07	1385.5
610072	DUSP22	56940	0.00376829	1.33764	288.884	221.858
3120600	ADCY6	112	0.00385445	1.33666	1025.11	782.803
4050072	TMEM189	387521	1.82e-07	1.33499	537.74	404.455
5090647	PSMD1	5707	9.97e-10	1.33489	1344.67	1015.42
770047	PI4K2B	55300	6.85e-05	1.33372	204.07	152.597
2470255	TSPAN6	7105	0.000189	1.33362	715.818	538.141
3390129	C9orf103	414328	2.43e-06	1.33361	548.323	415.19
7650431	SLC39A6	25800	0.0404144	1.33297	256.231	191.268
1010575	LOC388272	388272	0.0045143	1.33292	176.6	129.491
5910041	RPL23AP7		0.00645896	1.33266	293.048	222.799
6270670	IDH1	3417	0.0022803	1.33261	2956.34	2191.57
4730224	LYPLAL1	127018	3.66e-05	1.33078	1007.06	756.343
3610035	CD58	965	0.000797	1.3304	299.986	225.065
840392	PCYOX1	51449	0.0310874	1.33009	2697.49	2014.14
3780603	GPR116	221395	9.88e-07	1.32997	5746.78	4374.41
3940059	C20orf29	55317	0.000402	1.3287	133.559	103.042
360463	SRR	63826	0.0134903	1.32868	92.9192	69.5667
1450193	LGALS1	3956	0	1.32858	25436.8	19206.2
2370482	GSN	2934	1.38e-05	1.32846	7217.28	5432.42
4070215	RGS12	6002	0.000224	1.32821	642.1	488.652
10253	PPIL5	122769	0.000113	1.32806	256.556	191.514
1030324	ZFP161	7541	0.000101	1.32755	331.512	254.987
940164	DDEF1	50807	5.88e-05	1.3274	357.279	270.358
540519	NAGLU	4669	0.00150333	1.32739	251.144	191.442
1230438	LOC90379	90379	0.0324212	1.32728	110.777	85.4739
6380291	NFU1	27247	0.000201	1.32727	1389.31	1060.33
940670	TRAM2	9697	0.00296832	1.32713	469.467	351.006
7160575	NIP30	80011	0.00638553	1.32648	147.196	112.92
3460014	C4orf18	51313	0.017487	1.32643	1608.6	1238.19
130647	PEX1	5189	0.00972247	1.32622	194.126	151.852
3610156	CDKL3	51265	0.00421846	1.32619	134.131	101.903
620255	FZD4	8322	0.000613	1.3255	8790.15	6662.81
4610180	PIK3C2B	5287	0.010385	1.32524	426.301	325.926
3400709			1.7e-05	1.32492	530.311	398.651
3170273	FER1L3	26509	2.42e-05	1.32487	2069.75	1564.14
4880392	KIAA1539	80256	0.00273996	1.32483	258.632	200.583
2750427	FBXO3	26273	0.000257	1.32472	260.147	198.306
5560661	FBXW7	55294	8.49e-05	1.32398	642.118	485.661
2570730	TMEM47	83604	0.00356058	1.32376	1604.65	1220.34
5960092	HIATL1	84641	1.7e-05	1.32362	191.121	144.212
510291	DECR1	1666	0.0216675	1.32318	2381.26	1786.53
2570035	C17orf49	124944	1.09e-07	1.32292	686.736	520.814
2600025	PSMD14	10213	0.000643	1.32227	633.808	473.304
2650114	ITGB5	3693	6.84e-08	1.32149	11601.5	8863.47
240400	PMEPA1	56937	0.0276753	1.32149	3347.22	2550.85
1470196	MARCH2	51257	0.000398	1.32148	812.057	626.226
2190603	PLS3	5358	2.77e-08	1.32104	1438.15	1086.87
2690402	ABHD6	57406	0.000201	1.32103	219.023	167.701
5900441	NSFL1C	55968	1.29e-07	1.32084	680.573	520.777
3870220	POLG	5428	1.09e-06	1.32074	339.338	259.038
3930592	CAP2	10486	0.000361	1.32064	1967.16	1485.82
5570563	HIATL1	84641	0.000427	1.32056	123.849	94.4826
6380681	C19orf12	83636	0.00172777	1.32049	4444.16	3327.42
2940451	RAB9A	9367	7.37e-08	1.32048	1524.72	1144.08
3170112	TRAK2	66008	4.01e-07	1.32025	1307.27	1000.51
2450563	FNIP1	96459	0.000193	1.32001	727.919	558.755
6860092	PRKAG1	5571	0.00336449	1.31965	293.978	222.345
5720059	GFOD1	54438	0.00340283	1.31903	1159.15	895.026
5290678	FLJ20021	90024	0.00293436	1.31859	515.72	398.817
6110392	GNS	2799	1.36e-07	1.31831	15502.2	11797.3
2640088	ALDOA	226	0.000175	1.31797	4494.12	3398.35
4230189	TXNL2	10539	1e-05	1.31783	665.989	506.81
7150367	WDR91	29062	0.0482293	1.31756	126	96.2101
2370204	CCNC	892	0.0248875	1.31747	289.527	217.209
3450725	PCYOX1	51449	0.00360108	1.31671	1708.33	1304.15
3310136	C7orf28B	221960	0.000157	1.3163	309.51	235.662
510554	ARHGEF7	8874	2.08e-08	1.31612	2133.85	1625.42
380086	MYO1C	4641	0.00824354	1.31592	389.103	300.433
2490598	ANXA6	309	0.00155681	1.31562	393.012	301.387
2850537	TBC1D9B	23061	1.32e-05	1.31523	453.257	348.858
7150154	PTBP2	58155	1.72e-07	1.31445	356.641	274.913
20671	PSME4	23198	0.0133469	1.31433	864.908	661.688
2000138	LOC642197	642197	0.010385	1.31425	418.512	320.088
4050270	LOC652481	652481	0.0434777	1.31411	305.663	230.833
4590441	CYB5R3	1727	0	1.31199	22092.4	16892.2
7160400	MGST3	4259	3.78e-08	1.31145	11097.4	8498.67
1010195	DBI	1622	0.00577468	1.3108	8851.59	6699.28
5130091	DICER1	23405	5.35e-06	1.31064	939.052	726.129
2760121	ADHFE1	137872	0.0115841	1.3106	891.105	696.977
3060619	MED8	112950	3.03e-06	1.31036	287.641	221.513
2490403	SLC25A17	10478	0.0033628	1.31023	110.308	84.016
6180440	PSMC4	5704	0.00100934	1.30985	329.325	254.084
3370703	FEN1	2237	0.000477	1.30984	278.492	214.47
4210670	PAM	5066	6.29e-10	1.30945	8002.02	6122.64
5340048	UBE2E3	10477	5.73e-08	1.30882	1120.79	861.046
1230017	PHCA	55331	2.79e-05	1.30854	759.77	592.373
3390603	MDH1	4190	0.0341583	1.30854	11544.2	8727.65
150465	MSH3	4437	0.00516615	1.30815	418.097	320.054
5310411	H2AFJ	55766	3.9e-07	1.30549	2042.06	1580.89
2030739	PIGB	9488	2.21e-05	1.30534	320.225	246.319
1710349	LOC651143	651143	0.00310662	1.30458	154.93	120.868
1030630	PPAP2A	8611	0.0188561	1.3045	1386.1	1081.41
6110209	RSU1	6251	6.22e-07	1.30423	908.429	698.406
1470706	C8orf55	51337	0.0109689	1.30387	1192.43	915.31
5690382	PPP3CC	5533	5.4e-07	1.30366	474.347	361.4
830377	S100A13	6284	0.027673	1.30343	143.823	111.365
6480240	LOC402560	402560	0.0061094	1.30331	525.01	397.184
2750746	UCHL5	51377	1.86e-05	1.30277	235.907	180.355
6220674	CCPG1	9236	2.84e-07	1.3023	1751.99	1345.76
2370593	GPC6	10082	0.00653025	1.30221	150.773	118.172
6290379	FAM156A	29057	7.67e-05	1.30147	673.173	522.399
4780113	CALN1	83698	7.37e-08	1.30114	282.21	218.41
5810274	FNTA	2339	0.00194076	1.30108	668.941	518.738
2570246	GOLGA1	2800	0.0383562	1.30092	184.34	145.643
6770343	ETFB	2109	2.83e-05	1.30078	4364.46	3361.59
7040707	KIF1B	23095	2.38e-08	1.30064	1215.85	940.58
770437	LOC652864	652864	0.0301204	1.3005	321.315	248.972
4060437	C11orf70	85016	0.022369	1.30027	128.429	98.1927
610452	ITGB1	3688	2.17e-11	1.30009	16152.1	12469.4
6400195	MRPS6	64968	4.8e-09	1.30004	5076.06	3881.72
1110092	CTSD	1509	0.0379578	1.2993	1048.41	765.364
730156	ICAM2	3384	0.00120392	1.2989	2492.95	1948.59
7320148	ZNF419	79744	0.00230697	1.29884	253.218	195.73
6760291	RNF10	9921	0.00250007	1.29864	248.514	192.794
6900215	GTF2H5	404672	7.51e-09	1.2986	3034.14	2323.21
5900735	ANXA11	311	4.46e-08	1.29846	1219.35	946.129
5390102	SASH1	23328	9.27e-05	1.29807	2435.8	1883.35
6200746	GTF2IRD2B	389524	0.032423	1.2974	220.33	169.019
1070414	DHRS4L2	317749	0.0243671	1.29682	237.216	185.439
4120403	WDR61	80349	8.67e-11	1.29641	1647.75	1264.66
3310056	NOMO1	23420	0.000919	1.29559	547.07	426.645
620168	ATG4A	115201	0.00222842	1.29506	208.988	163.286
6040747	AHCTF1	25909	0.0246277	1.29479	465.519	360.139
2480747	PPP1R8	5511	0.000108	1.29457	235.133	183.3
6350037	DNM1L	10059	0.000153	1.29377	235.392	178.194
5560561	TNS3	64759	1.27e-06	1.29373	4968.49	3867.47
770564	C1orf115	79762	9.63e-05	1.2934	2243.43	1758.46
3890292	RPS6KC1	26750	0.00762741	1.29311	147.17	116.209
7040176	C20orf24	55969	0.00667692	1.29267	1601.31	1217.65
1240300	ENO3	2027	0.0375575	1.29256	192.926	152.02
670025	CORO1C	23603	0.00617696	1.29233	1112.66	858.004
7320204	C1QTNF5	114902	0.00215317	1.29151	1161.02	915.209
2810692	KIAA1881	114782	4.6e-08	1.29123	33243.2	26179.4
6180176	AES	166	0.00112225	1.29069	818.094	631.393
5490070	TGFBR2	7048	9.3e-09	1.29043	6945.71	5419.41
4390594	PARL	55486	6.28e-06	1.28978	673.629	524.328
2190121	GGA2	23062	0.000216	1.28923	525.366	410.877
7150280	LOC145853	145853	0.000213	1.28923	370.821	287.841
4780615	ANXA2	302	2.17e-11	1.28912	26464.1	20493.4
1260543	ARHGAP21	57584	6.96e-07	1.28908	3615.82	2800.83
2940367	TBC1D7	51256	0.00910112	1.28885	198.152	154.099
4150739	MTMR2	8898	0.00164966	1.28877	144.121	112.432
2120451	CD46	4179	2.38e-10	1.28769	2942.43	2282.3
2070010	DDHD2	23259	9.87e-05	1.28699	502.803	391.232
6220722	MSRA	4482	3.15e-06	1.28683	659.164	510.288
2140634	VPS24	51652	0.000186	1.28679	756.312	582.4
5310259	COG1	9382	0.0015386	1.28663	164.069	128.93
4560170	SCAND1	51282	0.0236014	1.28651	159.114	125.03
4050121	ICA1	3382	0.0174885	1.28651	733.277	581.555
6220386	SLC38A10	124565	0.0194696	1.28567	172.877	135.459
3800279	ME3	10873	3.06e-05	1.28563	437.447	341.445
4180725	NR2C1	7181	0.0448451	1.28522	129.315	102.365
6040754	TALDO1	6888	1.73e-10	1.28511	6858.53	5337.47
3870441	CAPN3	825	0.032085	1.28431	184.338	145.158
940168	GTPBP8	29083	0.0416966	1.2841	187.79	146.478
990358	LIMS1	3987	1.91e-05	1.28344	2310.17	1778.63
1510736	KLC1	3831	0.00336322	1.28343	137.418	108.184
2570112	ABLIM1	3983	2.83e-05	1.28336	3683.85	2871.66
2340241	IMPA2	3613	0.00258762	1.28321	622.88	492.629
7650468	TMEM168	64418	0.00477504	1.28306	141.964	111.249
5340132	TWF2	11344	0.00431496	1.28286	437.651	345.175
5080364	ACTN1	87	0.000699	1.28271	2220.11	1747.3
3060646	C14orf173	64423	5.52e-09	1.28238	6879.14	5383.04
5700451	FKBP9L	360132	1.16e-09	1.28167	3007.46	2348.47
7000072	DDEF1	50807	0.000835	1.28131	1488.71	1163.35
5290672	ACYP2	98	0.00516584	1.28108	536.277	422.868
2600470	WDR60	55112	0.0140888	1.28054	503.823	399.262
5870746	PPP2R5A	5525	0.00032	1.28005	1702.27	1360.55
7610131	EPAS1	2034	0.000642	1.2799	9292.03	7371.89
6590053	ARD1A	8260	0.00233342	1.27979	443.653	346.685
4670021	NPEPL1	79716	2.04e-05	1.27937	863.951	680.636
6980753	NADK	65220	0.00788599	1.27935	389.408	305.304
630110	SUOX	6821	0.00900309	1.2788	1654.3	1285.45
1820360	MAPK9	5601	0.000201	1.27749	517.058	406.045
5860626	MRPS11	64963	2.72e-05	1.27738	594.49	464.529
2060136	ATG4B	23192	0.0231	1.27733	258.403	203.693
940300	C17orf90	339229	0.0196821	1.2771	1305.29	1030.34
7560154	AGPS	8540	0.000137	1.27704	314.066	245.306
2690411	GOLSYN	55638	0.0387636	1.27624	593.325	471.845
1710204	ADAT1	23536	0.0077139	1.276	280.718	222.755
3370746	ZBTB24	9841	0.013938	1.27598	193.756	153.458
4810048	ABCB10	23456	0.00431496	1.27578	244.348	190.167
4200181	P117	125988	6.49e-07	1.27563	2217.88	1735.47
4290292	TATDN3	128387	0.00172851	1.27547	426.551	339.21
4900068	KIAA1715	80856	0.00307152	1.27524	584.536	465.207
6620739	LOC642197	642197	0.000876	1.27507	436.934	342.996
5090543	TBCD	6904	0.007629	1.27498	869.675	689.99
650369	PSMD8	5714	3.56e-06	1.27358	1299.63	1016.74
70239	AGGF1	55109	0.000201	1.27358	501.473	396.38
6900630	ATP2B4	493	0.00046	1.27275	3245.2	2556.16
780440	C11orf73	51501	3.06e-05	1.27254	489.37	382.129
2480554	POP7	10248	0.00185295	1.27252	222.633	175.964
6650451	MYCBP2	23077	0.000283	1.27235	1146.61	902.701
3520328	ANXA2	302	0.00191839	1.27229	857.53	678.006
1010370	ZFP106	64397	1.56e-06	1.27206	3033.8	2385.41
5360646	PSMC4	5704	0.00682864	1.27108	307.031	248.012
3520753	ACAA1	30	3.3e-05	1.27097	816.779	643.949
7040470	PSMA6	5687	2.85e-08	1.2708	2047.87	1613.07
3180408	C3orf21	152002	0.00421925	1.27054	433.451	343.186
2850360	BCL7B	9275	0.00157529	1.27046	266.929	210.296
6520128	GPX4	2879	2.05e-06	1.26935	23128	18395.5
7100253	VAMP4	8674	0.000659	1.26923	281.93	221.935
1300167	FLII	2314	7.91e-10	1.26919	592.525	469.61
6100482	ATP2B4	493	0.000733	1.26876	3040.38	2387.25
7200452	BCL2L13	23786	3.28e-06	1.26863	2563.37	2013.04
6110195	C10orf56	219654	0.000165	1.26848	2184.71	1742.33
3990608	MAN2A1	4124	0.00348045	1.26811	364.117	289.365
1400465	POFUT1	23509	0.000544	1.26791	446.979	355.159
5690431	SNTA1	6640	0.00364224	1.26739	390.658	311.464
4290097	CD99	4267	1.84e-05	1.26718	1000.57	790.762
5050577	PNPLA7	375775	0.000557	1.26715	1818.35	1452.49
3190411	STARD13	90627	0.0194723	1.26688	300.7	242.649
4490524	ACSS2	55902	0.00690076	1.26648	7053.69	5586.97
7560538	ITCH	83737	1.1e-05	1.26647	448.403	353.478
6900392	CHCHD5	84269	5.95e-06	1.26619	509.747	408.044
3940678			0.000433	1.26527	535.473	421.949
5560131	ATOX1	475	4.73e-05	1.26512	2729.37	2166.44
5050470	GHR	2690	0.00215226	1.26449	4560.6	3643.92
3440014	LYRM2	57226	7.37e-07	1.26445	532.371	422.478
3710609	TSPAN17	26262	0.000147	1.26423	1188.62	952.481
4180612			3.43e-05	1.26406	2624.92	2070.79
730487	RARS2	57038	2.1e-07	1.26404	705.567	558.984
620300	LASP1	3927	4.33e-11	1.26394	10840.7	8599.92
580121	SNX1	6642	0.000221	1.26367	534.438	425.297
6450154	LSS	4047	0.00176912	1.26258	849.77	682.346
5700088	KLF11	8462	0.00062	1.26236	2994.65	2355.93
6200017	POLR2L	5441	0.0334655	1.26202	501.844	393.854
2230148	WDR7	23335	0.00356058	1.26085	187.304	149.003
6760593	OSBPL10	114884	0.0214409	1.26078	307.688	244.681
1850075	AGBL5	60509	0.000584	1.26027	241.474	193.719
2470358	IFNGR1	3459	3.26e-08	1.25958	4484.92	3563.15
6510598	NHLRC3	387921	0.000465	1.25953	904.147	717.394
2350333	TEX2	55852	0.000175	1.25921	1311.82	1034.19
5080458	SAMM50	25813	0.00140185	1.25899	1922.25	1526.14
2630687	CHPT1	56994	0.00552451	1.25878	970.633	775.397
4480592	CHMP6	79643	0.00340208	1.25793	189.273	150.781
5700132	ZXDC	79364	0.0163937	1.2573	153.244	121.239
1770008	FRMD4A	55691	0.0331145	1.25723	1302.99	1052.5
2600382	GPX4	2879	0.000122	1.25715	10291.9	8279.36
830608	PSMC1	5700	1.38e-09	1.25658	3732.7	2973.97
3870484	LUZP1	7798	0.00972217	1.25624	1499.79	1208.8
4040279	NSF	4905	0.0477389	1.25611	200.148	159.499
3390327	MBD1	4152	0.0304367	1.25591	158.896	126.88
7610730	DOCK11	139818	0.00252801	1.2559	2317.54	1850.62
2650554	NR2C1	7181	0.0371711	1.25548	192.507	154.459
460750	PDCL3	79031	7.11e-05	1.25509	386.597	309.057
1340634	GLB1	2720	0.0395787	1.2547	1375.9	1079.53
4390239	FBXW4	6468	9.14e-06	1.25449	505.397	406.948
620092	ATP6V0A2	23545	0.0439316	1.25443	223.608	180.233
2690064	CEP63	80254	0.000171	1.25336	593.929	477.977
2750647	C20orf27	54976	0.000816	1.25306	807.399	636.077
7100731	CYGB	114757	0.00352007	1.25246	1451.09	1165.24
6330243	VPS33B	26276	0.0010333	1.25212	217.851	175.458
5670110	HMG20B	10362	1.7e-06	1.25188	1490.66	1193.61
6270373	CCDC90A	63933	0.0201079	1.25186	548.558	446.658
6060452	CRSP9	9443	0.0294877	1.25172	243.429	194.096
4210347	DUSP28	285193	0.00398722	1.25167	263.793	213.083
4760537	C20orf24	55969	0.00261659	1.25142	4830.73	3835.97
3120671	RPA1	6117	0.00222842	1.25092	489.551	396.607
670408	PPP6C	5537	2.82e-10	1.25052	2969	2371.15
3190022	KATNB1	10300	0.00126173	1.24999	166.388	133.99
2850128	KPNA4	3840	2.84e-07	1.24982	2551.41	2044.12
6770209	C2CD2	25966	0.00493673	1.24965	5009.47	4065.22
2140368	ARPP-19	10776	0.0265303	1.24952	564.2	454.329
7650672	ANGPTL2	23452	9.46e-07	1.24913	6318.86	5065.23
6330176	KBTBD4	55709	0.0163923	1.24883	203.116	165.155
1440180	C20orf24	55969	0.000674	1.24861	4628.79	3684.39
2140139	BRWD2	55717	0.0127775	1.24816	493.832	398.191
270619	GTF3A	2971	0.000253	1.24801	3125.58	2489.35
1190739	LOC162073	162073	0.0453247	1.24801	1705.92	1362.72
7650025	TAF6L	10629	0.000336	1.2479	356.907	287.064
6840246	CTSA	5476	0.0364011	1.24773	784.944	638.574
2650164	FLJ10986	55277	0.00328855	1.24701	310.249	251.055
1820072	PPP2R3C	55012	0.000584	1.24612	696.566	564.923
4060358	ABCA1	19	0.000605	1.24583	5228.52	4238.82
4150309	ZNHIT1	10467	5.79e-06	1.2457	1976.51	1585.33
6270095	BRI3	25798	2.72e-07	1.24471	2638.39	2118.49
2810093	LOC285074	285074	0.0314194	1.24442	697.007	560.587
6550053	AKAP8	10270	0.000512	1.24402	447.558	359.657
7040477	PLOD2	5352	0.0180549	1.24253	6129.87	4875.56
6860753	TSPO	706	0.0395389	1.24195	13601.5	10890
2120468	C10orf58	84293	3.41e-06	1.24115	16456.8	13328.9
3390093	BOLA3	388962	0.00076	1.241	1651.72	1326.44
1500446	DPP8	54878	0.00993826	1.24007	343.41	278.459
1110072	PEX16	9409	5.45e-05	1.23999	426.943	345.03
620433	C1orf122	127687	0.013203	1.23986	438.601	352.62
4180050	TIMELESS	8914	0.0226151	1.23977	157.504	128.414
6330044	ANXA7	310	1.79e-07	1.23977	2418.97	1952.67
5080167	NOTCH1	4851	0.00571087	1.23938	2182.5	1780.19
2030577	TIMP3	7078	0.0180519	1.23886	6604.05	5319.65
70592	VCL	7414	1.48e-06	1.23876	7205.31	5832.31
380725	MTX1	4580	0.0443821	1.23824	200.167	162.542
4610369	ALKBH3	221120	0.0226171	1.2376	410.527	335.433
990184	PSMD6	9861	0.000286	1.23747	730.832	592.907
3870301	SORBS3	10174	0.0102703	1.23679	744.775	604.31
1820274	HERC1	8925	1.31e-05	1.23611	891.116	728.027
1660477	CALM1	801	0.000297	1.23594	9691.38	7870.64
3460424	CHKA	1119	0.0294845	1.23551	330.122	272.59
1690326	PGRMC2	10424	1.42e-07	1.23541	6623.95	5376.13
770703	ARHGEF6	9459	0.0457709	1.23529	6515.55	5347.67
6510075	LOC730455	730455	0.0025583	1.23529	1088.82	889.018
4590743	SNX1	6642	0.0136399	1.23507	493.192	400.29
5050242	TCEB1	6921	0.0212123	1.23503	686.022	556.878
4280725	RNF14	9604	0.0070595	1.2346	1163.97	949.814
4780519	ZC3HC1	51530	0.00376794	1.23421	969.611	789.455
1980424	LOC647349	647349	0.000122	1.23415	989.548	798.381
6280187	LOC728556	728556	0.00328845	1.233	352.093	286.491
6770563	LOC650215	650215	0.00286803	1.23258	700.4	569.51
1010682	ARIH2	10425	4.49e-07	1.23244	1235.7	1006.71
1300743	IAH1	285148	6.45e-06	1.23215	1619.42	1319.86
2450612	LANCL1	10314	0.00178951	1.23207	1546.24	1262.17
4640070	PIPSL		0.0182562	1.23141	428.008	350.677
3400458	MSRB3	253827	0.00910112	1.23111	807.382	655.443
6290021	PSMD7	5713	2.15e-06	1.23093	1457.53	1188.46
7000356	RXRA	6256	8.59e-05	1.23087	3674.84	3012.19
3130228	SIL1	64374	0.0216729	1.23082	487.471	398.825
2450131	ZMIZ1	57178	1.11e-05	1.2308	2283.16	1856.09
4850519	DHX29	54505	0.014556	1.23074	468.132	382.188
510328	AMZ2	51321	3.3e-05	1.23038	2901.07	2376.96
3360619	ZFP106	64397	0.000124	1.23028	2786.77	2276.83
2810382	RALA	5898	3.76e-05	1.2293	2768.19	2256.32
6020543	CPD	1362	2.45e-05	1.22904	1502.54	1223.52
4050161	STX6	10228	0.00833455	1.22882	602.442	492.496
2760259	C19orf62	29086	0.0212112	1.22821	249.147	204.877
7560092	TMEM126A	84233	0.0223765	1.2275	1230.21	1005.21
5720424	NRP1	8829	0.00238773	1.22741	3282.22	2708.22
5050441	ZEB2	9839	0.00552502	1.22727	899.837	735.052
6200332	VPS24	51652	0.00244327	1.22726	556.51	454.016
2630333	CYB5D2	124936	0.000585	1.22722	612.414	502.373
3930154	H2AFY	9555	0.00352051	1.22718	576.888	466.912
4280136	ADRM1	11047	0.00900256	1.22693	309.141	253.968
5420593	ZDHHC3	51304	0.00493899	1.22635	342.915	280.588
940431	CALU	813	9.99e-05	1.22625	1006.95	823.874
780367	ATP2C1	27032	0.00466973	1.22586	374.444	305.877
2970431	FTHL7		1.06e-05	1.22575	29070	23772.6
3310301	LOC646531	646531	3.21e-09	1.22575	6990.56	5709.84
5960739	PSMD4	5710	1.16e-05	1.22575	2108.57	1732.56
5690202	C6orf166	55122	0.0364011	1.22569	1158.14	948.489
2850192	PPCS	79717	0.0133465	1.22568	1665.72	1361.74
70753	C9orf123	90871	0.0304367	1.22537	434.578	354.568
6520215	ANXA1	301	0.00176657	1.22518	14001.5	11314.3
6860593			0.00940669	1.22478	839.344	696.342
2140528	GPR172A	79581	0.0231039	1.22429	308.137	256.514
5270608	VPS29	51699	5.17e-08	1.2239	3491.44	2850.07
3310228	C11orf67	28971	0.0282651	1.22355	1793.48	1455.73
3780246	EEF1B2	1933	0.0399955	1.22335	584.729	471.909
4390113	UNC84A	23353	0.00340219	1.22323	1866.98	1524.6
5560398	DEGS1	8560	0.00842627	1.22272	843.673	693.473
2360494			0.0056498	1.22267	401.464	329.478
4040376	LARP1	23367	0.00148602	1.22206	507.916	415.339
6660259	RBBP9	10741	0.000119	1.22188	453.475	371.899
510041	SEC22C	9117	0.0165719	1.22178	991.571	822.996
6520576	BOLA3	388962	0.0108477	1.22163	1681.61	1366.45
5340246	CRIP2	1397	0.0113299	1.2203	1615.55	1326.73
1580719	THADA	63892	0.00806153	1.21964	265.236	217.93
5130164	RASA1	5921	0.000186	1.21768	1505.82	1240.76
1690379	BECN1	8678	0.00189627	1.21627	343.8	282.429
4900170	GPS2	2874	0.00062	1.21438	352.121	292.671
6650746	RHBDD2	57414	0.0482407	1.21391	1428.15	1184.61
6760717	GOLGA5	9950	2.12e-05	1.21362	730.675	604.091
5050608	TIMM23	10431	0.00617678	1.21271	974.384	802.255
5130093	PHLDB1	23187	0.000293	1.21147	5273.27	4382.04
3840689	PIGT	51604	1.72e-07	1.21139	843.984	695.122
2940706	SETD3	84193	2.62e-09	1.21078	4097.75	3379.5
3870630	ATP6V1F	9296	1.34e-05	1.21048	3435.92	2837.08
2230603	AP3B1	8546	3.1e-07	1.20948	1828.98	1516.93
2940646	REPIN1	29803	0.0142415	1.20947	2369.83	1960.19
2970463	CASC3	22794	0.00340262	1.2089	679.572	563.954
5130167	C20orf194	25943	0.0136395	1.20851	359.3	299.642
5270187	LOC130074	130074	0.0307612	1.20758	283.344	234.906
4260392	NSDHL	50814	0.00121824	1.2072	505.007	416.368
510373	RHBDD2	57414	0.0109673	1.20647	1322.72	1101.6
4480338	AKTIP	64400	0.00283528	1.20555	1087.99	906.965
6580608	PEX16	9409	0.0256934	1.20521	374.779	312.764
2630463	PSMD4	5710	5e-06	1.20518	1464.78	1221.65
6280360	SPG7	6687	0.00293325	1.20516	2171.03	1815.69
6200431	AKT1	207	0.00270845	1.20463	1879.12	1565.68
520482	RNF11	26994	0.0457984	1.20449	324.081	267.675
990615	MTCP1	4515	0.00421885	1.20406	788.725	656.912
2230187	MAPBPIP	28956	0.00461693	1.20355	1090.92	909.075
6560747	USP5	8078	0.000525	1.20282	1251.18	1038.5
3460292	WDR7	23335	0.00108336	1.20257	374.762	312.629
7050576	COMMD7	149951	5.2e-06	1.20255	2321.76	1932.88
3390468	MRPL22	29093	0.0497585	1.20218	653.253	545.91
6590209	RPS19BP1	91582	0.00477475	1.20217	440.104	369.017
7610097	SETMAR	6419	0.041701	1.20212	862.347	723.717
940338	ZCCHC9	84240	0.010615	1.20194	582.488	487.406
1850437	UBR5	51366	0.00277094	1.20132	438.505	365.559
6760746	MRPL55	128308	0.0477415	1.20129	375.188	311.375
3890017	CTNNA1	1495	3.47e-09	1.20114	5832.29	4870.41
2970563	RPRC1	55700	0.00398573	1.20052	6446.96	5396.66
2480288	GPAA1	8733	0.00136949	1.20044	596.569	501.343
1260497	RFTN1	23180	0.000973	1.19987	4502.47	3769.52
5570678	RPS27L	51065	0.000985	1.19924	6256.53	5230.88
6560750	UBE3C	9690	0.0472508	1.19912	373.484	311.697
6270100	LAMP1	3916	4.55e-07	1.19857	6936.29	5781.42
4540010	ACOX3	8310	0.00461693	1.19799	327.023	274.816
130669	BAG5	9529	0.0288717	1.19721	1318.39	1100.85
7210075	TTC1	7265	0.00135354	1.19683	500.516	418.59
460468	CHMP4A	29082	0.000422	1.19671	866.418	722.925
7200402	AP3S1	1176	0.0467614	1.19659	703.419	588.351
4810435	SCARB2	950	0.013192	1.1965	7924.23	6609.62
2480487	STX6	10228	0.00510855	1.19612	554.984	463.739
6200315	DNASE2	1777	0.0472459	1.19562	1609.08	1345
6520682	EIF2B1	1967	0.000184	1.1956	770.018	646.577
4220088	HSD17B4	3295	0.00161129	1.19552	2197.3	1833.04
1400435	TOMM70A	9868	2.42e-05	1.19528	2273.37	1907.17
6510025	NSMCE4A	54780	0.00385337	1.195	1964.12	1653.8
830528	ASCC1	51008	0.0184529	1.19449	746.742	631.475
5900692	GSTK1	373156	0.00205525	1.19425	4091.83	3416.11
4290014	FLAD1	80308	0.00522407	1.19424	505.122	426.517
4890093	BRP44L	51660	0.00909979	1.19382	2513.89	2107.02
1580343	GNPAT	8443	0.0134915	1.19335	611.585	515.916
2630360	ZNF621	285268	0.00426685	1.1932	337.229	284.329
830593	VIM	7431	8.53e-08	1.19176	26939.6	22765.9
5670075	PAFAH1B1	5048	0.00851798	1.19086	1266.16	1058.27
3310332	TRIP4	9325	0.0162187	1.19041	400.471	339.07
6580369	DYNLRB1	83658	0.0091022	1.19009	614.422	518.272
5700739	LARP7	51574	0.0262454	1.19003	921.211	776.451
5310717	NIN	51199	0.016752	1.18942	478.93	404.949
3120228	AP2S1	1175	0.00141793	1.18942	1836.06	1534.88
5290246	XPR1	9213	0.0190558	1.18902	385.521	322.32
6350292	C1orf50	79078	0.00631672	1.18853	780.489	661.326
1090564	TMEM175	84286	0.00138554	1.18812	819.606	695.4
290035	C11orf59	55004	0.00212781	1.18804	1318.92	1110.3
1070402	CANX	821	0.032085	1.18787	1206.54	1018.46
1980164	DHX32	55760	0.0022032	1.18706	680.465	579.665
150630	UBE2G1	7326	0.00993826	1.18696	414.269	348.633
5570196	ACTR2	10097	1.92e-06	1.1869	3600.07	3031.15
1240152	CFD	1675	0.000794	1.18684	21240.1	17966.9
6550341	FNTA	2339	0.00380965	1.18682	2673.67	2273.25
2640411	UNC84B	25777	0.00108259	1.18621	7851.35	6675.53
4210762	MRPL46	26589	0.0139376	1.18585	699.159	587.984
7210719	NCSTN	23385	3.1e-07	1.18539	3103.39	2622.93
1260520	GGPS1	9453	0.0041719	1.18439	717.256	607.851
5910301	RER1	11079	0.0497573	1.18402	649.734	551.539
3800139	HEXB	3074	0.0273703	1.184	4697.98	3893.36
1070504	COPE	11316	0.0367807	1.1839	501.612	423.964
780270	TIMP2	7077	0.0165532	1.18387	10977.1	9256.88
2640487	CUL4A	8451	0.00645837	1.1835	1179.76	998.035
1400309	ZFAND3	60685	0.0101593	1.18337	352.218	297.814
780068	PPP2R5C	5527	0.0251555	1.18124	587.079	497.809
7650142	TMSB10	9168	2.34e-07	1.18074	19392.8	16417.6
6520026	NUCB1	4924	0.000102	1.18055	15366.6	13005
1260129	TMED10P		0.0109641	1.17918	3228.89	2725.92
7320437	DSCR3	10311	0.00336418	1.17857	472.108	400.003
1430647	TAX1BP3	30851	0.0356417	1.17836	1657.03	1403.59
5290500	CAPNS1	826	0.0448451	1.17816	2703.01	2299.83
3390289	PARL	55486	1.96e-05	1.17811	1766.95	1504.14
6100619	LARP5	23185	0.001769	1.17797	783.601	666.893
1230544	UBL3	5412	0.0270914	1.17629	1554.58	1332.11
7000014	FAM50A	9130	0.00631214	1.17585	3968.36	3380.5
6940202	R3HCC1	203069	0.0265274	1.1757	543.33	465.552
5290131	DYNC1LI2	1783	0.0203085	1.17487	6643.1	5701.57
5090414	MRPL40	64976	0.0457936	1.17476	637.279	543.97
10435	LYRM5	144363	0.0180585	1.17475	1084.52	919.88
3460278	C22orf13	83606	0.000238	1.17417	2184.76	1858.56
6960440	UBE2A	7319	0.000974	1.17385	1505.15	1279.62
510474	CYB5B	80777	0.0462684	1.17356	2822.41	2411.19
2000193	CUL2	8453	0.0228582	1.1735	588.263	503.274
7000382	PQLC3	130814	0.0279622	1.17314	1713.35	1458.95
4230296	PSMC2	5701	1.65e-06	1.17244	2603.86	2219.38
4210019	RIOK3	8780	0.00124687	1.17153	1270.45	1074.34
2690338	RPS21	6227	0.00261718	1.17101	1236.71	1057.03
4670019	ITFG1	81533	0.0117106	1.17086	827.103	708.484
7320743	QRICH1	54870	0.00140166	1.1707	1683.83	1437.58
7610593	TRAPPC5	126003	0.0107303	1.16986	895.359	767.265
5700672	TGOLN2	10618	0.00104579	1.16976	1529.75	1309.34
6650433	TLN1	7094	0.000124	1.16942	1423.68	1221.8
4150079	PRKAA1	5562	0.0467577	1.16797	372.499	318.712
610056	CENPB	1059	1.17e-06	1.16658	3502.77	3008.89
1030010	POMP	51371	0.00146822	1.16608	5814.88	4970.24
6590253	ALDOA	226	0.0167454	1.16506	3621.49	3084.86
5860037	UBR4	23352	0.0113319	1.16491	1250.94	1076.84
3440368	PPP1R7	5510	0.0231032	1.1648	390.769	337.341
4570598	KEAP1	9817	0.0228582	1.16393	500.115	429.735
7610747	MRPL24	79590	0.00534063	1.16267	2427.26	2087.78
2450093	VCP	7415	8.78e-06	1.16008	1263.97	1087.88
5270347	PARL	55486	0.000219	1.1583	1867.02	1609.42
830309	FAM104A	84923	0.0248889	1.15827	868.064	755.335
6770309	MYL6	4637	0.000313	1.15651	25768	22311.9
5220438	C20orf52	140823	0.000323	1.15651	4620.6	3987.56
270133	C1orf128	57095	0.00540143	1.1564	1448.98	1256.27
2030484	GLRX5	51218	0.0167407	1.15632	4490.27	3883.93
4860553	INTS12	57117	0.0324273	1.15587	735.315	639.858
450403	PSMD2	5708	0.00233342	1.15509	865.978	750.777
6590309	POLE4	56655	5.58e-05	1.15393	2940.56	2553.12
2640408	RAB6IP1	23258	0.0184508	1.15354	2797.09	2427.11
4010075	XPR1	9213	0.0324169	1.15332	714.667	618.926
2370093	COMMD4	54939	0.00328783	1.1531	936.002	813.717
5690246	SPIRE1	56907	0.0457936	1.15234	1422.17	1241.18
4670603	ELMO2	63916	0.02335	1.15234	357.492	312.391
450553	AHNAK	79026	0.0002	1.15189	11829.8	10283.9
610324	DDX1	1653	0.0254116	1.14996	3324.9	2896.69
2710475	PWP1	11137	0.0327678	1.14949	1249.12	1087.89
510471	KIAA0157	23172	0.0270944	1.14946	779.777	681.319
3060487	PSMC1	5700	0.000104	1.14944	7172.99	6237.98
3890561	TMEM97	27346	0.0201062	1.14819	638.811	556.236
520358	IKBKG	8517	0.000531	1.14712	894.322	777.96
5720564	CPSF3	51692	0.0434765	1.14677	670.312	583.17
6290168	C10orf116	10974	0.00210728	1.14574	31577.4	27720.5
2140064	GTF3C2	2976	0.0408331	1.14513	665.674	580.996
510315	PSMB5	5693	0.0248868	1.14325	1499.09	1303.91
5810070	PSMD6	9861	0.0235962	1.14312	1899.48	1659.6
5870113	THOC7	80145	0.000963	1.14224	2615.12	2290.01
2810156	IGF2R	3482	0.00143428	1.14163	2994.71	2634.72
4640066	VAMP3	9341	0.0151935	1.14154	2301.91	2021.71
5090561	ATP5EP2		0.0182	1.14146	20600.6	18035.2
1110338	MYL6	4637	1.65e-06	1.14141	28196.8	24705.7
1510196	PHF11	51131	0.0259676	1.13914	2110.87	1859.85
6110204	MKLN1	4289	0.00721442	1.13895	2135.28	1877.17
5080326	PSMA6	5687	0.00879734	1.13889	5754.83	5053.07
7650528	LOC650518	650518	0.00141699	1.1383	3355.1	2948.49
940753	RALB	5899	0.000383	1.13776	2140.08	1879.31
580494	PSMB4	5692	0.000524	1.12483	2465.43	2189.02
1570523	ASCC2	84164	0.000605	1.12391	2269.42	2024.51
4490114	ZFP91	80829	0.0371612	1.11242	2834.7	2549.3
4860064	DDX19B	11269	0.0457924	1.1088	947.792	855.114
2760376	PSMB1	5689	0.0122167	1.08821	7889.95	7235.68

## Sheet: B. Upregulated in VAT
ProbeID	Entrez Gene ID	Gene symbol	P-value (corrected)	Fold change	Average signal intensity SAT	Average signal intensity VAT
1230228	MSLN	10232	0	836.115	18.3644	6573.52
7610170	ITLN1	55600	0	772.319	50.4137	17952.3
5900008	KLK11	11012	0	524.409	1.32329	2541.77
1400711	ANXA8	244	0	283.09	5.80822	2433.44
6060630	KRT19	3880	0	277.157	2.49452	1903.86
6420274	LOC652846	652846	0	237.07	-10.0548	650.503
1980670	CGN	57530	0	233.832	0.975343	1284.28
4290278	WT1	7490	0	193.115	-4.84247	390.655
20397	ALOX15	246	0	170.641	-2.36712	560.603
3180639	SYT4	6860	0	170.493	-0.469863	753.105
4760553	ISL1	3670	0	168.148	0.419179	604.172
4040441	HSD17B6	8630	0	165.473	-5.60822	456.174
840187	ITLN2	142683	0	164.208	-2.32192	741.175
460639	WIT-1	51352	0	163.283	-11.5534	248.945
4810398	C20orf75	164312	0	136.962	0.171233	546.804
7100139	TCF21	6943	0	133.039	4.95753	601.549
4050408	BNC1	646	0	123.969	-6.68356	383.422
1260037	BNC1	646	0	120.2	-2.15753	484.668
2120612	SGPP2	130367	0	119.068	-8.37808	315.999
3830608	OSAP	84709	0	117.955	0.586301	533.199
2320626	FLRT3	23767	0	117.129	2.92603	751.726
5360112	TCF21	6943	0	106.892	-0.867123	279.99
3940424	TCEAL2	140597	0	100.343	3.25479	510.445
4880333	FLJ40504	284085	0	99.2153	13.3671	1489.67
5550414	RPRM	56475	0	98.6924	4.80411	580.116
1660673	OSAP	84709	0	85.404	1.80274	456.868
3170687	KLK5	25818	0	83.3296	-6.89315	272.064
870161	CXADR	1525	0	80.5199	1.30411	395.803
5960296	CLDN1	9076	0	79.445	45.3849	4902.32
60192	CXCL6	6372	0	74.5128	-3.43014	227.039
3370056	KRT8	3856	0	73.2689	7.58904	710.494
2490682	ANXA8	653145	0	64.9695	0.0726028	324.509
1780075	BAPX1	579	0	59.6311	5.46439	307.552
6580270	LOC646723	646723	0	55.1222	68.1698	5473.61
4920390	ROR2	4920	0	54.1234	3.07808	186.69
630196	LOC649970	649970	0	53.6699	11.2274	302.817
6660274	KLK5	25818	0	50.7063	-6.68082	122.852
6940053	NTNG1	22854	0	48.9924	5.44795	296.867
4050669			0	48.965	3.33151	249.72
2140707	SLPI	6590	0	44.9208	34.9425	942.593
5260343	SCG5	6447	0	44.1745	1.93288	175.341
7330132	ANXA8L2	244	0	43.4497	9.86438	514.575
6620487	CXCL6	6372	0	43.326	0.542466	198.391
7560286	UPK3B	80761	2.17e-11	43.1321	1.97808	373.209
1450471	LOC202134	202134	0	39.1177	13.9192	511.201
4640315	CBLN4	140689	0	39.0611	-6.45479	80.4942
1070333	CST6	1474	0	38.1584	-3.01507	121.865
7610338	CDH3	1001	0	38.1231	-0.00684926	143.077
3290088	C11orf9	745	0	38.1221	-3.07534	110.73
6020139	KLK7	5650	0	37.4692	15.6397	625.403
1440465	DSC3	1825	0	37.3054	1.43288	157.867
2490070	MUC16	94025	0	36.3395	17.8041	696.236
5670615	UPK3B	80761	0	36.1139	-3.12055	186.459
2750475	D4S234E	27065	0	35.6535	16.0233	573.135
20044	LOC644743	644743	0	34.5921	23.963	1085.7
3850411	LOC653316	653316	0	34.33	5.3	187.409
6510121	UPK3B	80761	0	34.2557	-2.19589	176.6
4880605	LOC652688	652688	0	33.8838	-4.73836	93.9637
150300	PKHD1L1	93035	0	33.501	5.26712	205.162
5340136	GALNT9	50614	0	29.6992	14.4027	438.603
6420746	FGF9	2254	0	29.5103	7.50959	204.791
4390333	NTNG1	22854	0	29.4909	3.46575	124.899
4920528	LOC653110	653110	0	29.138	9.86986	283.265
7570484	TFF3	7033	0	28.9736	68.3575	1140.15
1230722	ALOX15	246	0	28.5976	6.33836	197.63
630470	C19orf33	64073	0	27.8082	20.2219	404.199
1710142	RGS4	5999	0	27.8032	32.8808	1053.25
4850543	TMEM151A	256472	0	27.789	-2.64795	74.3812
2640348	ANGPTL7	10218	0	27.7784	3.3726	163.059
4830674	BEX2	84707	0	27.514	11.4822	256.077
6370356	EEF1A2	1917	0	27.3561	-6.24247	69.4043
2100601	UPK3B	80761	0	27.3067	-2.24384	136.612
3420661	CKMT1A	548596	0	27.0342	0.679452	98.7043
450452	DPYS	1807	0	26.8274	2.82466	154.165
4150754	RSPO1	284654	0	26.7957	8.19863	234.517
5900243	GRB7	2886	0	26.2128	-0.657534	90.2927
2600397	RPESP	157869	0	25.7954	19.3603	500.658
1400520	CNTNAP2	26047	0	25.6673	-0.984931	96.7015
7150411	WNK4	65266	0	25.5629	-6.77534	55.2478
6400687			0	25.3962	3.49452	117.648
6270300	HAS1	3036	0	25.1658	48.3959	643.687
1090008	VTN	7448	0	25.1026	-4.64794	70.6681
1570661	CYP2J2	1573	0	25.0084	-3.63836	101.857
1110048	SCRG1	11341	0	24.3108	4.21918	120.978
1990333	ASTN1	460	0	23.475	-1.65753	73.3159
2490224	CSDC2	27254	0	23.298	-1.7274	75.7261
1300113	CDH1	999	0	23.0199	-5.66712	61.9942
6200148	PCP4	5121	0	22.4605	6.03014	184.268
360114	CTXN1	404217	0	22.4463	29.8027	525.346
270358	FRAS1	80144	0	22.4354	23.9877	622.632
7380603	WT1	7490	0	22.1962	25.674	508.074
3180504	KIAA1394	57571	0	21.9458	15.1	407.503
6250403	GATA5	140628	0	21.4482	-3.83014	75.3667
2650379	GREM1	26585	0	21.1294	28.6836	489.1
1050008	MMRN1	22915	0	20.6578	54.9726	556.407
4010491	CST6	1474	0	20.6403	2.00137	92.9449
3120730	LRP2	4036	0	20.6123	-4.74794	70.2638
6590240	LOC648526	648526	0	20.0968	-2.49589	61.5391
3460739	RAB17	64284	0	19.3998	6.07123	151.451
7650767	IGSF9	57549	0	19.2534	1.98767	83.2696
6370615	TGM1	7051	4.33e-11	19.234	10.511	255.964
5810095	SERPINB2	5055	1.09e-08	19.1081	23.8192	715.288
6110152	C21orf62	56245	0	19.0025	-3.50959	79.6101
4540215	FBXO2	26232	0	18.9682	-1.00822	72.0768
4810497	DMKN	93099	0	18.8871	11.8699	180.585
4880164	BNC1	646	0	18.8301	-6.07397	52.8623
1340626	CCL21	6366	0	18.7896	58.5712	783.514
5360563	STAB2	55576	0	18.6068	-6.52192	44.5884
60600	VIPR2	7434	0	18.1486	17.2479	249.199
1820343	WNT5A	7474	0	17.5425	7.40274	101.339
1400543	LOC653108	653108	0	17.2608	-4.52329	44.2536
7510544	FLJ13236	79962	0	16.8271	-2.10411	58.4739
4900504	SLC28A3	64078	0	16.8208	-6.22329	39.6087
7400433	BCHE	590	0	16.5857	26.1822	465.312
2120360	SYN1	6853	0	16.5561	2.00685	62.3232
240280	DMKN	93099	0	16.4421	7.43836	107.03
6350209	SERPINB2	5055	1.83e-08	16.0699	9.97397	449.673
4810075	TMEM151A	256472	0	15.9998	-2.76849	49.6261
2750324	PRKCZ	5590	0	15.8913	8.61096	84.5391
2030414	BCHE	590	0	15.2318	105.189	1929.43
5420364	LOC653107	653107	0	15.1957	-6.12466	41.4681
7320064	IQCA	79781	0	15.1289	5.33014	84.6899
4590332	LOC645464	645464	8.67e-11	14.7113	0.975342	84.6391
990743	DMKN	93099	0	14.3225	11.4712	147.878
730373	TCF21	6943	0	14.2657	5.12329	62.771
5870136	CLIC3	9022	0	14.2342	25.2616	398.387
3800161	KRT7	3855	3.12e-09	13.8907	11.3836	207.662
6770138	WDR69	164781	2.17e-11	13.524	2.58356	102.845
4810703	KCNK1	3775	0	13.5087	2.22329	65.7232
7050064	RAMP1	10267	0	13.4872	2.50959	49.6406
6840220	LYPD6	130574	0	13.2075	0.865754	54.4696
5270504	FAIM2	23017	0	13.0718	6.98356	78.1275
7550358	NELL2	4753	0	12.8199	30.3027	411.342
70504	GREM1	26585	0	12.792	-1.83425	49.7145
4730523	IGFL2	147920	2.17e-11	12.5504	-9.43151	51.6159
5360242	SMTNL2	342527	0	12.4518	-1.6274	44.6565
4890181	RAP1GAP	5909	0	11.8992	4.82603	53.1304
1980079	KCTD8	386617	0	11.7465	6.9863	74.4159
4290201	IL24	11009	3.36e-05	11.7048	-2.27945	178.49
4900168	TSPAN5	10098	0	11.5944	10.011	84.5783
6980553	GALNT9	50614	0	11.478	-2.28767	35.1145
3830681	KRT6A	3853	6.39e-10	11.4706	-5.42192	115.957
3120053	HOOK1	51361	0	11.4698	4.74384	53.9391
1440088	ASPHD1	253982	1.08e-11	11.369	-0.235617	46.1478
6520561	SHRM	57619	0	11.3026	6.85616	75.4174
5360689	PROX1	5629	0	11.067	0.713699	39.0275
4830594	KNDC1	85442	0	10.8877	-0.739726	30.187
5050561	IQCA	79781	2.17e-10	10.8502	2.89315	64.1522
520682	CPA4	51200	1.52e-10	10.6628	32.8849	392.526
5910398	NPNT	255743	1.08e-11	10.5515	-2.2589	34.6565
3170270	PDZK1IP1	10158	0	10.5399	2.43699	54.971
1010132	RARRES1	5918	0	10.4556	203.104	1804.85
5260095	GJB2	2706	0	10.4544	9.84794	87.1362
4560288	ERBB3	2065	1.63e-10	10.4488	-1.10959	42.3275
4010184	C8orf13	83648	0	10.4135	1.72055	39.642
5560037			0	10.3845	8.02876	81.942
4850332	TIMD4	91937	1.11e-06	10.3781	7.43699	156.706
1340192	REEP1	65055	0	10.3423	38.8466	354.661
2030091	EPS8L1	54869	1.79e-09	10.3281	1.3726	51.8609
7380767	CHST4	10164	3.68e-10	10.2698	5.93836	66.2145
3420288	PDPN	10630	0	10.2187	150.937	1462.95
4150128	LOC340598	340598	2.17e-11	10.1047	-1.93836	37.9507
5420152	AMHR2	269	1.63e-10	10.0792	8.42877	91.5261
1780408	AADACL2	344752	1.95e-10	10.0405	-0.786301	48.5725
6450075	TFAP2C	7022	0	9.96097	17.6288	162.064
6280768			0	9.90739	14.8822	148.801
4200274	ARMC4	55130	0	9.85056	-6.40137	26.2435
3390411	TFAP2C	7022	0	9.79259	10.9123	83.5
6560592	RAET1G	353091	4.33e-11	9.74232	1.64521	48.6812
6940500	BDKRB1	623	0	9.68257	26.8808	332.487
6940497			0	9.58314	11.2055	89.4159
1510767	KLHL4	56062	0	9.48532	-2.2411	30.942
6200026	NR4A3	8013	2.93e-10	9.3171	49.6315	352.07
3710048	LOC731895	731895	0	9.26848	14.8904	120.146
1990731	NELL1	4745	0	9.2472	9.38904	93.1275
6350682	TRIM17	51127	0	9.12704	-5.22192	24.4928
2060201	MMP24	10893	6.5e-11	9.09084	8.09452	80.3609
3290368	IGFBP1	3484	0	8.95486	4.12329	53.5362
5890121	NRG4	145957	4.77e-10	8.85538	-0.364384	37.3145
2340681	RARRES1	5918	0	8.80021	567.318	4519.68
5570021	CKMT1B	1159	2.6e-10	8.78136	-3.17534	31.5594
3800692	LOC652683	652683	5.68e-09	8.76863	0.20274	37.158
2000324	FAM63A	55793	8.45e-10	8.74408	0.136986	32.8275
6980470	TMPRSS3	64699	4.03e-09	8.7384	-2.03151	35.7232
610113	TNFSF14	8740	0	8.72352	62.0164	558.262
6100161			1.08e-11	8.65857	5.61644	53.7116
240446			1.08e-11	8.65473	-4.07397	25.3551
1440014	MYO5B	4645	1.17e-09	8.64413	0.069863	36.6754
130551	PRKCZ	5590	0	8.63244	-0.419178	26.4116
7570647	SNAP91	9892	0	8.59122	-2.57945	25.1899
150019	SLAIN1	122060	4.33e-11	8.57522	6.55616	57.4333
2230500	SPRR2F	6705	1.11e-08	8.53573	0.543836	62.0145
5080543	TFPI2	7980	0	8.50165	49.9959	377.557
6840600	GLT25D2	23127	0	8.47319	8.80959	58.0884
4880440	LOC643431	643431	3.36e-10	8.37466	-7.73973	26.4232
3840010	KLK8	11202	1.08e-11	8.36444	-3.54384	22.7029
4610041	LOC728473	728473	0	8.33446	37.5315	262.51
2690279	ZCCHC12	170261	1.56e-08	8.32177	4.58356	65.6015
6660671	KCNK1	3775	4.55e-10	8.29187	2.31096	43.3493
110431	KRT18	3875	2.17e-11	8.27579	-3.73836	22.4899
5420048			2.31e-08	8.1837	10.526	95.0754
6100259	VSNL1	7447	4.33e-10	8.16388	-6.68904	23.3391
5260204	NR4A1	3164	6.7e-06	8.09242	16.6137	84.4493
5820039	HHIP	64399	1.52e-10	8.08304	-0.831507	28.013
7100685	MST1R	4486	2.17e-11	8.04166	4.77534	43.3826
4490324	SMPD3	55512	0	7.94747	7.49315	64.9536
770592	TNFSF14	8740	1.4e-08	7.8837	-3.74931	35.071
5960475	RHPN2	85415	0	7.85736	79.5808	736.233
1470731	SCEL	8796	3.03e-10	7.84876	-0.531507	29.3188
6450040	BARX1	56033	0	7.76852	4.67123	37.5464
2600465	SH3GL2	6456	4.33e-11	7.70798	9.79178	85.913
2810475	RARRES1	5918	3.21e-09	7.66287	1.01507	30.6275
2650390	LIF	3976	3.51e-06	7.5868	18.4932	128.071
650639	NR4A2	4929	7.8e-10	7.55247	136.195	785.578
2570240	SULF1	23213	0	7.53299	270.079	2378.76
3520754	SGOL2	151246	1.08e-10	7.44222	20.2781	183.359
7150768	NR2F1	7025	0	7.34967	110.792	793.53
5820523	C4B	721	8.77e-08	7.22199	-7.54521	25.6841
5220048	FAM70A	55026	0	7.20215	8.43014	60.1797
6620017	MKX	283078	0	7.04392	44.4808	236.243
4920221	C7	730	0	7.00556	218.848	1424.39
1240180	IGSF9B	22997	1.73e-10	7.00302	6.11096	42.7522
4850343	LOC647954	647954	0	6.99642	21.8959	147.159
1410403	LRRN2	10446	0	6.93076	65.9082	363.958
4220241	LOC284023	284023	0	6.85058	116.348	1078.28
1070279	DLK2	65989	4.55e-10	6.82573	-3.57945	19.3232
2260477	PTGS2	5743	3.55e-05	6.79976	63.2836	333.054
4290026	C20orf103	24141	6.01e-09	6.72757	-1.63425	26.9841
1260100	ANXA9	8416	4.01e-09	6.7085	0.0986302	26.1928
3830039	KCNA4	3739	3.16e-06	6.70283	-2.14384	26.1
770475			4.98e-10	6.69426	11.2589	53.0797
5220482	CA11	770	0	6.69077	24.2863	158.358
990349	MCTP2	55784	1.72e-09	6.68212	-8.01781	15.3797
2030100			2.37e-08	6.67824	6.66849	58.1116
2640725	ARSJ	79642	1.52e-10	6.67171	2.5274	25.9913
270176	MUM1L1	139221	4.55e-09	6.66046	10.6315	73.5174
2320358	SLC39A8	64116	0.00289282	6.54877	40.7904	202.035
3370349	CFB	629	0	6.52708	565.782	4206.66
7650441	FGFBP1	9982	6.56e-07	6.45648	-2.03699	28.1957
4180307	ARNT2	9915	0	6.422	17.2151	96.2304
3520524	KRT27	342574	1.57e-07	6.41545	-0.367123	23.5232
2600202	CACNA1G	8913	9.1e-10	6.3982	-6.07671	14.7899
3610672	DSP	1832	0	6.38748	27.4863	173.894
4640280	LOC641805	641805	0.00785833	6.3708	-6.10685	47.0015
6480468	BEX1	55859	0	6.35522	16.6315	85.2362
5090504			1.97e-07	6.33811	1.10274	30.9435
7510132	OLR1	4973	3.06e-06	6.30933	99.3931	532.971
6280128	KRT18	3875	1.01e-08	6.29185	-2.38082	19.3594
650064	GPM6A	2823	1.86e-09	6.28239	-0.569863	20.5638
5560193	BCAS4	55653	2.17e-11	6.25884	15.3315	71.4362
3890102	NR4A1	3164	1.1e-05	6.21349	23.0137	82.0072
6040626	CA9	768	1.66e-07	6.19682	5.16575	37.142
1690040	OBSCN	84033	2.51e-09	6.1764	2.69863	26.1536
2370561	RORB	6096	2.96e-05	6.16003	0.369863	38.9319
7160056	KRT222P	125113	6.07e-10	6.14239	22.6959	99.1754
4210039	ABCB1	5243	0	6.06434	12.3384	50.4797
2680309	BNC1	646	6.29e-10	6.0538	8.1	49.942
4210154	RIMBP2	23504	4.92e-09	6.0531	-2.00137	19.158
5960192	KLK10	5655	4.44e-08	6.03105	8.02192	44.9391
3710044	PLAT	5327	0	5.95509	156.411	881.415
5560400	SLC14A1	6563	3.29e-09	5.87539	18.7452	71.7333
2970154	KLK6	5653	1.56e-08	5.87415	-5.8274	14.6406
6550333	CXCR6	10663	5.03e-08	5.87183	-4.57397	17.5884
940255	SIX2	10736	1.43e-08	5.86515	-3.92466	14.8087
5670687	PLLP	51090	0	5.82167	40.5562	252.651
2630474	MLLT11	10962	4.33e-11	5.81822	41.7507	274.27
6770368			8.47e-09	5.77503	-3.46438	19.8348
2320564	WISP1	8840	9.13e-07	5.72396	-0.808219	26.3841
130754	PTPRZ1	5803	2.14e-07	5.68513	6.33973	41.8899
2490594	GATA6	2627	2.29e-08	5.65903	4.53014	30.1826
2370524			4.03e-07	5.65857	-5.80411	17.2623
4860743	FAM43B	163933	0	5.64679	18.9753	81.5348
1090521	SEZ6L2	26470	1.08e-07	5.6357	5.58219	41.6275
3710075	SLC12A8	84561	1.07e-09	5.63487	12.1069	59.5101
6650553	LOC284293	284293	1.37e-06	5.63205	-3.39315	18.8116
4570669	DNER	92737	6.19e-07	5.61832	7.74657	46.8797
1470176	SYT17	51760	3.22e-07	5.61744	14.0096	73.0928
4210681	FMN2	56776	2.9e-07	5.57578	-4.96438	17.9188
3800753	CDCA7L	55536	2.74e-08	5.54831	14.4288	67.7768
610189	COBL	23242	0	5.52441	82.3685	376.719
4780735	SAMD5	389432	1.45e-08	5.51684	4.5274	27.3928
1170048	DLG2	1740	0	5.49739	22.2918	108.2
6400364	NR4A2	4929	2.62e-09	5.49028	342.507	1492.11
5690270	GPRC5A	9052	0.00450752	5.46623	33.526	124.732
1470121	FZD3	7976	7.4e-09	5.43452	4.24383	26.6101
1070450	PTGS1	5742	0	5.42953	93.3068	536.222
4390193	CPZ	8532	8.89e-10	5.41249	20.1726	80.9667
3390332	LOC653107	653107	2.79e-07	5.39171	-3.92877	15.2623
3780706	COL8A1	1295	1.47e-05	5.37905	12.7521	59.2841
4850630	CNN1	1264	1.1e-07	5.3716	19.0507	77.313
4640039	FER1L4		5.68e-08	5.36058	1.43151	23.1101
6420736	DNAJC12	56521	4.79e-07	5.35256	3.1863	35.3058
4070091	RORC	6097	8.96e-05	5.34387	-4.99863	18.1739
6960653	SPANXA2	728712	8.71e-07	5.33336	2.85069	29.4638
2650008			2.6e-10	5.27677	8.86027	40.2275
730754	PAPPA	5069	0	5.23907	52.9137	313.223
3440519	LOC400120	400120	0	5.20158	32.774	226.616
1300603	SH3GL3	6457	5.99e-07	5.19994	-1.32877	18.6261
7210647	NKD2	85409	3.96e-08	5.18858	22.3904	105.428
3940079	C3orf52	79669	0.00197398	5.1641	14.3575	69.2913
4780010	ARL4D	379	0	5.15212	17.5164	68.1913
110181	KIAA1199	57214	4.91e-05	5.14143	-1.34384	39.8899
580445	LOC649923	649923	0.00357354	5.11941	49.3123	123.47
2940280	OGN	4969	0	5.11437	169.766	983.429
4640563	HAND2	9464	0	5.10435	21.0781	85.4942
4670138	SLC27A2	11001	2.02e-05	5.09487	13.711	85.216
2760601	C16orf73	254528	1.21e-06	5.09113	-1.35342	16.013
6400463	INMT	11185	0	5.08455	244.118	1250.05
2750673	SLITRK5	26050	6.73e-08	5.063	-7.09726	11.842
7040669	LOC202134	202134	9.88e-09	5.03591	6.46027	28.9754
1940400	NR4A3	8013	0.000369	5.02137	0.504109	30.2217
4230332	HS3ST1	9957	4.75e-09	5.00536	9.92329	44.3536
130128	LOC285016	285016	1.07e-08	4.98991	76.4726	372.923
6580735	ACSM3	6296	9.64e-07	4.98715	2.94794	24.613
110100	CGNL1	84952	0	4.97711	394.467	2095.04
7150292	LOC388610	388610	1.08e-11	4.96227	37.6356	184.873
1580086	REG3G	130120	0.00140132	4.95536	-4.9726	31.8493
5420687	DACT2	168002	1.09e-07	4.95321	25.6247	103.738
6480110	MMP23A	8511	0	4.94496	25.8452	101.78
3460646	SCEL	8796	3.02e-06	4.93905	4.98767	33.4826
7200601	MUC1	4582	0	4.9294	29.1781	134.091
4040377	PDZD3	79849	0.000202	4.92881	3.4274	29.4957
7320669	DKFZP586H2123	25891	0	4.92432	496.629	2290.62
1570184	KCNN3	3782	3.13e-06	4.89829	1.97123	21.1638
4390273	RASSF7	8045	0	4.89581	108.034	666.686
6510762	LRRN1	57633	1.48e-06	4.89121	4.23014	27.9812
780224	NEU4	129807	1.26e-05	4.88938	22.3164	59.6913
6620484	APEG1	10290	1.96e-06	4.8878	6.1274	29.8899
3060273	MT3	4504	4.08e-08	4.88001	-6.47671	10.0609
2640025	HP	3240	1e-06	4.86573	151.407	704.364
4640386	WNT2B	7482	2.6e-10	4.85633	60.8014	201.835
1300717	CLDN15	24146	0	4.84453	48.5507	304.768
2680189	LAG3	3902	0	4.84354	17.4575	69.2159
840608	MTMR7	9108	4.1e-06	4.84095	-3.67671	14.2493
3840608	HPR	3250	2.17e-08	4.83713	5.57534	29.5797
5900376	PCDH20	64881	0.000567	4.81956	-4.04247	20.042
1770168	SUSD3	203328	0	4.8139	27.1301	94.5667
770463	PDLIM3	27295	0	4.81127	125.396	557.271
5310333	COL4A5	1287	1.12e-08	4.80066	11.8753	47.3928
1980358	FAM7A1	89838	5.49e-07	4.79601	13.6767	56.1522
5360056	GALNT9	50614	2.14e-06	4.7958	2.85342	21.458
1090575	WWC1	23286	0	4.78746	33.7822	158.154
3450020	PTK7	5754	4.11e-08	4.78554	7.62192	39.4478
1990014	LRRC38	126755	2.98e-07	4.76355	0.564384	16.1044
6280379	LONRF2	164832	3.59e-08	4.75513	7.65753	30.6855
1980672	IL1A	3552	0.000121	4.73025	0.0931507	30.8623
2450152	MST4	51765	0	4.71122	36.8192	192.804
1580475	LMO7	4008	5.93e-08	4.70714	-5.34521	10.2391
3940500	OSR1	130497	0	4.68032	382.095	1922.05
7160528	FRAS1	80144	3e-09	4.6747	11.1849	49.8029
4220131			8.19e-08	4.67234	-5.35616	10.7348
2320296	KCNK17	89822	0.00018	4.66781	5.51233	44.0275
830523	GPR126	57211	0	4.65949	42.0918	190.059
2900373	NPAS1	4861	3.76e-05	4.62191	-1.07123	17.9145
5220639	C1QTNF3	114899	1.07e-05	4.61052	12.3178	40.9391
380561	NEBL	10529	6.01e-08	4.5708	11.8164	56.6942
520673	LRFN5	145581	0	4.53787	30.3521	95.8362
4480152	OGN	4969	0	4.48845	120.711	607.688
4900520	SCG2	7857	0.00126397	4.48084	-0.416438	19.7899
510687	ALDH1A2	8854	0	4.47674	474.095	2435.16
4390221	SMPDL3B	27293	2.54e-05	4.47084	0.634247	20.6841
5340064	CPZ	8532	0.000313	4.44538	8.33425	32.3435
1850300	TC2N	123036	0	4.43857	32.7055	106.384
6840228	EVPL	2125	1.8e-05	4.4384	6.68904	36.1348
2510088	GPR64	10149	0	4.43321	66.9055	209.2
6520377	KIAA1239	57495	0.000609	4.42859	13.1534	39.9101
10296	DES	1674	0.000298	4.41637	2.07671	22.929
2230026	KLF5	688	4.77e-05	4.40922	-5.83562	16.8913
160280	LOC202134	202134	1.76e-07	4.39342	-6.97671	9.63478
1110632	NKX3-1	4824	3.49e-07	4.38848	21.7342	70.1406
7050414	CACNA1H	8912	9.09e-07	4.38518	10.5712	37.3594
3170100	BMP7	655	1.62e-08	4.3581	17.5808	60.1362
4050575			7.6e-05	4.34917	-0.973973	14.4652
3940286	MST4	51765	0	4.34247	92.974	469.103
6330008	PDLIM3	27295	0	4.33712	190.914	834.136
2470379	STAP2	55620	6.11e-06	4.33299	1.88356	17.4188
3710202	MST1	4485	0	4.33083	289.032	1562.3
5490692	SEZ6L2	26470	0	4.32976	73.2575	385.409
2640369	VIL2	7430	0	4.32902	1725.65	8192.36
5910753	STAP2	55620	4.61e-06	4.3156	2.0411	17.4014
4560408			2.17e-11	4.30867	37.4205	178.567
3890164	KIAA0895	23366	2.77e-08	4.30009	12.1904	45.7594
6840379	MMP23A		4.79e-08	4.29692	9.60548	33.3884
5310681	LOC653344	653344	0	4.28526	42.1699	207.625
5700102	ALDH1A2	8854	0	4.2813	120.822	591.536
6980458	HSD17B2	3294	0.00100552	4.25411	-3.48082	18.0464
1820632	PTGS2	5743	6.72e-06	4.25257	719.162	2562.98
1660376	ACSBG2	81616	5.66e-06	4.24421	-2.36027	11.9159
6840202	WNT4	54361	0.000283	4.22407	0.858904	21.1986
5960180	PRPH	5630	0	4.20875	50.9014	215.807
2680070	EFNB3	1949	0	4.1954	64.926	287.725
2690379	C4BPB	725	0.000297	4.17349	4.70685	31.7217
5420386	IL13RA2	3598	1.8e-05	4.16743	-3.69863	15.3362
4050347	CNTN4	152330	3.69e-08	4.16054	9.99863	32.513
110575	KIAA0672	9912	0	4.15214	133.63	660.622
2510451	FAM101A	144347	0.000253	4.14214	10.089	44.1174
4230369	NGF	4803	0	4.13266	61.8301	262.6
2000427	LTBP4	8425	6.76e-09	4.12902	15.6726	41.9333
5340500	TMEM26	219623	3.68e-10	4.12683	19.663	66.6551
6020619	PLLP	51090	2.17e-11	4.10785	40.9548	194.264
4210397	GLDC	2731	9.15e-06	4.10717	-3.70959	10.5739
3840630	NR2E3	10002	3.28e-06	4.10239	-4.90274	9.43188
7160202	SNCA	6622	4.33e-11	4.10057	37.0315	113.733
7380561	SLC16A4	9122	0	4.08996	21.411	75.0362
6250349	SCARA3	51435	1.57e-08	4.08372	20.3027	65.3928
7210037	IGFBP1	3484	7.59e-06	4.07841	-1.78767	10.929
5390768	FLJ36070	284358	0	4.07352	28.2795	112.817
4830520	KRT80	144501	0.00608496	4.07331	6.81507	37.9261
780435	LSAMP	4045	0	4.06416	33.0521	131.483
4040128	NFASC	23114	1.85e-05	4.02578	-0.180822	12.8812
1050068	F2RL1	2150	0.00065	4.0133	9.47808	36.6594
4490068	UPK1B	7348	0.000469	3.98988	-3.27808	16.4043
4180324	FAM46B	115572	8.99e-07	3.97777	25.6575	78.5275
3850333	ARHGEF4	50649	2.49e-10	3.97299	24.9973	68.4739
3170128	CD8A	925	0	3.97194	49.7027	192.522
4220433	SEMA3B	7869	0	3.97148	45.6932	158.271
3450047	PPP2R2C	5522	0.0001	3.97013	19.1055	52.7812
6770121	C1QL1	10882	0.000139	3.96217	-0.486301	13.4928
6660170	LOC652495	652495	0.00185805	3.94182	-3.16712	15.3362
3800554	FOXF1	2294	1.44e-07	3.93876	13.3945	37.2377
4830338	REC8	9985	0	3.93731	32.9137	117.464
4890553	RORC	6097	0.000647	3.93214	6.62877	37.2449
2100059	SRL	6345	0	3.91939	38.3329	124.688
1770114	PDE4D	5144	0	3.89386	47.8534	178.164
3120543	SLC39A8	64116	2.17e-11	3.88181	123.826	587.648
1230048	ABCB1	5243	0	3.87999	44.7521	158.317
3130220	TMEM158	25907	2.17e-11	3.86846	211.908	976.839
5690475	LAYN	143903	0	3.86387	49.4493	192.138
3360678	NRXN2	9379	0	3.86289	50.6877	174.622
2450411	DNAJC12	56521	2.17e-11	3.85703	16.0959	57.7015
3060639	SFRP2	6423	0	3.84714	470.866	1742.36
670181	LOC85390		4.44e-05	3.8172	26.9918	100.032
6650097	CDON	50937	0.000889	3.81392	2.05069	17.7304
6420646	BZRAP1	9256	0	3.79661	20.6192	64.8449
450368	GRB7	2886	0.00197605	3.7932	0.458904	16.5319
4180091	LOC652377	652377	3.43e-07	3.78863	26.5753	68.8507
3440253	SNAP25	6616	7.19e-06	3.77992	15.9534	54.7073
6480451	MAPK15	225689	0.000346	3.76616	1.05206	14.058
6860347	FAM46C	54855	0	3.76184	143.992	498.367
7200243	SERPINB7	8710	0.00053	3.7582	3.54932	19.8174
3780291	CLDN15	24146	0	3.75673	769.486	3499.35
3710553	SMOX	54498	1.58e-06	3.73937	22.1137	76.271
4250301	FLJ31568	150244	0.00139017	3.73901	-1.89178	14.387
4040753	MEIS1	4211	0	3.73452	141.826	576.62
7330452	CD200	4345	0	3.73275	42.0164	171.565
4640369	LOC283174	283174	9.51e-08	3.72054	7.86986	25.7029
4290017	PLEKHA6	22874	1.73e-10	3.71679	38.963	129.012
2570348	SHC4	399694	0.00260716	3.71417	1.98493	17.0594
160494	AQP9	366	1.42e-07	3.71121	469.107	1371.6
6330187	PLS1	5357	9.09e-05	3.70775	7.7863	24.2449
130021	IL2RA	3559	0.000344	3.7065	14.9644	42.4188
2120437	RPS26L1		0.00236491	3.70531	2.07808	21.0826
520164	SLC4A3	6508	1.02e-09	3.70433	18.7466	49.6739
2490564			3.78e-06	3.69905	20.8753	63.7232
7330241	BDNF	627	0.00433383	3.69641	8.45343	36.7029
1440546	SSX2IP	117178	0.0111547	3.69597	4.82603	24.1739
5090315	DPP6	1804	5.13e-05	3.69396	-3.7726	9.01739
1340195			3.04e-07	3.69258	20.7452	71.5275
5260367	CDCP1	64866	7.75e-07	3.68905	27.0658	93.6015
3370390			0.00127955	3.6836	-0.241096	13.8551
6060482	ATP1B1	481	1.3e-10	3.65058	114.333	316.171
2370373	EGR3	1960	3.43e-05	3.64239	132.364	365.671
6960598	THSD4	79875	0.000107	3.64071	-1.93425	10.8986
3870382	SLAIN1	122060	2.1e-05	3.63498	-4.37397	9.86087
6510050	PTK7	5754	7.9e-09	3.62417	11.8041	34.5478
6480433	COL4A6	1288	0.000225	3.62167	8.9	27.5232
4570364	APOA1	335	0.0165154	3.61961	-0.872603	27.6696
6620427	KLK5	25818	0.00698145	3.60632	2.8863	17.1913
6330091	CD7	924	0	3.60501	37.4425	123.281
70097			0.0153314	3.59826	5.46986	20.7261
2710575	CD69	969	1.03e-07	3.59614	132.559	431.454
4070070	VSIG2	23584	0	3.5954	34.4466	126.11
1580682	LOC93556	93556	6.88e-07	3.59007	18.2603	53.6768
2360551	ALDH1A3	220	0	3.5774	781.248	3343.78
4830523			0.0111552	3.55385	5.75342	26.8783
5820474	TNFAIP8L3	388121	0	3.55129	37.3918	125.568
7000008	APLP1	333	0.000622	3.54423	-5.95479	8.07536
3060528	DUOX1	53905	0.0194868	3.54293	-0.305479	13.7536
1050072	KLHL4	56062	0.000302	3.53939	5.33699	23.6768
4560088	LOC439949	439949	0.00426434	3.53311	5.98767	26.8362
1170709	CDH2	1000	0	3.52342	31.0137	118.27
6200669	HIST1H2BD	3017	6.3e-07	3.52155	36.3068	113.233
2760239	RASGRP1	10125	0.000718	3.51962	6.45616	22.9551
5690609	ZNF331	55422	4.12e-10	3.51485	95.9712	366.206
5720441	RARB	5915	0.000456	3.51189	20.0616	43.7073
1820379	PTGDS	5730	0	3.51124	557.548	1787.28
4490221	RELN	5649	1.63e-05	3.49875	45.1096	126.626
2350201	ANKS1B	56899	3.49e-08	3.49525	17.1548	49.1638
6270743	FAM3B	54097	0.00290974	3.48833	5.08219	22.9739
4880437	ABHD12B	145447	0.000112	3.48615	-6.17123	9.45217
3830661			6.5e-11	3.48602	27.8123	81.513
2600707			0.000325	3.47766	1.89589	16.1971
5340082	LOC653145	653145	2.06e-05	3.45278	-6.10822	7.76087
4390348	UCP1	7350	0.00305403	3.44301	-6.90822	14.5188
5670187	DKFZp686O24166	374383	5.2e-10	3.44247	39.1548	126.849
540465	ENPP5	59084	0.000126	3.43841	14.1603	44.3971
2450110	MMP23B	8510	0	3.43732	214.759	693.646
6770630	DHDH	27294	0.035495	3.43385	17.9274	63.6667
6420470	PLD5	200150	0.00130359	3.42288	-6.23836	9.46522
1500082	CHAC1	79094	0.00182584	3.41858	5.39315	23.2348
4780121	FAM153B	202134	0	3.41387	183.051	692.636
3450524	TJP3	27134	0.000312	3.41077	2.43151	15.0478
7650026	MUC1	4582	0	3.40996	146.095	561.996
6020132	CLIC5	53405	0	3.40636	87.263	325.751
6620246	OBSL1	23363	0.000103	3.40543	-0.564384	10.6319
2230072	GPR64	10149	5.42e-11	3.39872	33.6507	89
380097	LOC730024	730024	1.95e-10	3.38331	51.3301	188.704
5130598	UNQ6975	400952	0.000487	3.37844	-3.54247	8.45942
2340066	TCEAL6	158931	0.000299	3.36849	-9.5452	6.83768
2810075	BCO2	83875	4.45e-05	3.35841	-9.80959	3.81159
3610753	LOC85389		0.00418053	3.35743	21.4356	66.4
4120475	SOX15	6665	5.53e-07	3.35478	20.1493	50.3362
4260128	NPFFR2	10886	0.00135805	3.34045	-7.10411	9.02899
670369	CD8A	925	1.08e-11	3.32864	45.6082	151.636
3400292	CXCL1	2919	0.00237493	3.32684	30.6795	95.6725
4590619	PNMA2	10687	0	3.32597	52.6521	185.194
5550445	FLJ22795	80154	0	3.32163	38.6411	139.742
5390161	DUSP5	1847	5.03e-09	3.31801	490.648	1713.77
3310682	DOCK5	80005	0.00593048	3.31457	12.5082	25.3362
3930170	CCRK	23552	9.14e-08	3.3136	20.263	51.671
3140259	KCNT2	343450	1.21e-05	3.30193	35.0301	134.829
6040600	TMEM98	26022	1.52e-09	3.29983	46.9096	184.819
1230047	CBS	875	0	3.29254	31.1657	94.8536
7400768	PTPRH	5794	0.000405	3.29166	10.5356	28.7
4920148	ALDH1A3	220	0	3.28754	1231.53	4550.51
5130053	SLC4A4	8671	3.25e-11	3.26819	78.3438	212.957
2940632	KCTD14	65987	3.75e-09	3.25707	31.0877	112.552
270048			0.0150428	3.2483	0.40137	13.9435
3190592	KIAA1644	85352	0.0137325	3.24694	6.26712	28.8275
2340601	AMMECR1	9949	1.19e-10	3.23905	36.148	118.08
2190750	KLHL15	80311	0.0342009	3.22189	0.987671	12.5014
2810376			0.00251929	3.21966	6.44109	19.2246
1500373	C1QTNF3	114899	0.0169068	3.21658	-2.83836	10.229
4070300	PANX2	56666	3.47e-07	3.21579	27.7301	71.1957
6960687	DUSP2	1844	3.86e-06	3.21418	36.2411	112.917
4570255	LEF1	51176	2.14e-06	3.20591	24.8575	67.4811
5890022	CYP21A2	1589	7.62e-05	3.19848	8.81507	27.9246
460438	FAS	355	0.0102889	3.19081	2.21096	13.1812
1230162	LRRC48	83450	0.0366724	3.18972	2.43836	15.3217
7510113	BOC	91653	0	3.18822	47.4288	135.199
5220692	BEAN	146227	0.0382883	3.18486	-5.5589	9.72174
6560017	GLIS3	169792	0	3.17993	68.3247	229.091
6280541	LAMC3	10319	0.00987446	3.1791	20.0712	49.7927
360296	CRMP1	1400	0.000154	3.17831	21.5877	56.3449
580491	FLNC	2318	2.17e-11	3.16989	484.842	1563.16
1690609	CFI	3426	0	3.15884	80.7548	263.312
4200491	BMP4	652	0.00276509	3.1584	2.03699	14.7855
650561	KLK1	3816	0.0251464	3.15728	4.21781	14.6232
270706	COL4A5	1287	0	3.15107	203.138	647.486
7650433	TIMP1	7076	0	3.14816	5715.22	18790.2
5130563	GFPT2	9945	7.59e-08	3.14147	562.952	1733.45
1580114	RIC3	79608	0.0116822	3.11082	-3.2589	8.45072
6650731	RBP1	5947	0	3.10831	151.466	504.199
2850301	AGT	183	0.0250009	3.09199	31.3904	65.2029
510767	ZNF331	55422	8.67e-11	3.08882	173.381	595.438
6900414	PTHLH	5744	0.0002	3.08031	29.5315	73.5928
7100328	CLDN15	24146	1.19e-05	3.07816	19.1712	56.658
2060192	SLC4A4	8671	0.0107432	3.07666	0.835616	11.7464
290181	PROCR	10544	0	3.07044	168.41	564.917
150202	MPZL2	10205	0.0118638	3.05993	17.826	43.929
2850458	CACNB2	783	0.0177005	3.05199	3.31096	15.8667
5690019	PIP5K1B	8395	0.0159929	3.04465	3.29589	14.9029
2810601	LEF1	51176	1.54e-09	3.03505	31.0918	83.6551
7550324	SHROOM2	357	5.78e-07	3.03278	18.5767	46.5145
5390333	TMEM98	26022	0	3.02103	810.71	2777.21
520162	HPSE	10855	4.58e-09	3.02064	29.6616	76.2319
2260241	LPAR5	57121	3.48e-07	3.01877	68.9164	225.601
4200180	LOC441054	441054	0.0162954	3.00121	-2.29589	8.16522
1710753	ARL5B	221079	0.00094	2.99165	74.363	178.477
6480246	LOC649095	649095	0.0268238	2.99093	9.86986	24.9188
1710477	FLJ42957	400077	0.0302905	2.98647	4.00137	18.6609
2630437	SMOC2	64094	0	2.97904	366.288	934.686
5720465	DNAJC12	56521	2.2e-06	2.96763	17.1192	51.5985
7050433	RDH10	157506	0	2.96454	504.242	1650.22
3930523	CLCNKA	1187	0	2.96401	113.629	319.923
5690102	BTBD16	118663	0.00591669	2.96082	9.60548	21.9884
460131	PPP2R2C	5522	0.0211833	2.95841	3.08493	14.2725
5360731	FAM119A	151194	5.04e-05	2.95112	9.08082	24.613
4610056	FLRT2	23768	2.17e-11	2.94105	204.468	682.09
3520020	CYFIP2	26999	5.14e-05	2.93575	18.0233	42.7116
7160553	HOXA4	3201	0	2.92222	60.0589	164.877
6280082	C9orf164	349236	0.00226657	2.92042	14.5932	31.8507
580403	DFNA5	1687	0	2.91757	423.234	1301.66
240592	ACCN1	40	0.0193954	2.90932	-2.36986	9.43189
5360681	PTPRD	5789	0.021575	2.90792	0.545205	9.98406
2190278	SCARA3	51435	2.93e-07	2.90361	36.3123	90.887
870632			5.27e-09	2.90304	74.663	197.481
5080343	C21orf129	150135	0.000239	2.903	-7.74932	4.52609
3850767	SBK1	388228	0.00224573	2.89724	11.0507	29.4015
60670	LXN	56925	0	2.88183	446.845	1372.11
4920047	C1QL4	338761	0.00942217	2.87362	-4.63836	6.82754
4730066	SCN2A	6326	0.000724	2.8729	14.8836	33.9072
3360349	FHDC1	85462	0.0263836	2.86937	11.8959	27.0087
2900674	IGSF3	3321	5.85e-10	2.86031	33.1178	84.9334
3930767	PDLIM5	10611	0.0207541	2.85775	3.36986	11.5928
1770593	CH25H	9023	0.0107321	2.85628	504.897	1400.54
6450482	IL20RA	53832	0.0143805	2.8482	9.79315	22.1174
6520139	FGFR3	2261	1.84e-10	2.84382	89.3781	262.432
7380348	SCN3B	55800	3.85e-07	2.8336	14.5329	34.7681
5560369	ALDH3A1	218	0.00493759	2.83259	15.1836	39
4780349	C1orf9	51430	0.0394382	2.82823	10.7521	28.3203
7550500	JUNB	3726	0.000836	2.81795	683.419	1503.55
7320382	SLC38A1	81539	0	2.81679	73.6342	214.397
2600070	RAB38	23682	9.76e-06	2.81154	34.4712	91.429
6060192	LOC727935	727935	0	2.81149	148.638	446.449
1030142	RHCG	51458	0.0259342	2.81028	6.38767	16.1681
5550332	PTGFRN	5738	0.000978	2.79036	28.2658	62.1826
50543			0	2.78783	112.896	344.626
6280286	ADAMTSL3	57188	0	2.78653	58.4329	148.874
430181	SEMA3B	7869	0	2.78075	95.4055	256.788
1050470	NDC80	10403	0.00631878	2.77955	7.52877	21.7072
7650068	WDR86	349136	0	2.77909	253.633	679.816
5820195	CLCNKA	1187	0	2.7675	123.955	332.526
4230564	ATP2B1	490	3.52e-07	2.76577	40.0027	99.2942
7320349	KCNA5	3741	0.0260853	2.76575	24.7726	52.2087
4070626	VANGL2	57216	2.86e-05	2.76496	21.9411	50.4261
5220731	TXNL4B	54957	0.00220706	2.76339	13.6219	28.7232
6290161	SLC16A9	220963	0.00222396	2.76314	24.2534	58.5435
70541	REC8	9985	0	2.76125	179.2	543.88
5270102	IGSF11	152404	0.0280709	2.75772	5.01918	17.7768
1400577	ART4	420	6.55e-08	2.75413	22.0425	54.9174
4200674	IGFBP2	3485	1.08e-10	2.73829	111.96	326.684
5700220	DAPK1	1612	0	2.72946	199.322	618.314
4730747	IGLL1	3543	0.0341802	2.72642	740.636	1905.02
1050754	LOC653583	653583	0.010633	2.72586	15.5671	36.3362
7570408	CCL5	6352	0	2.72335	836.098	2288.67
4230608	IGSF3	3321	0.0311423	2.7157	1.44384	10.5159
5860717	ROBO3	64221	0	2.71407	193.181	531.774
4850762	C10orf67	256815	0.0275863	2.71319	-2.31233	7.45362
430161	SLCO2A1	6578	9.75e-11	2.70959	246.99	669.162
2640653	PGAP1	80055	3.71e-05	2.70636	29.1945	82.6
6420594	TIFA	92610	0.0125045	2.69826	12.5425	27.8203
2650193	SDC4	6385	2.09e-06	2.69678	199.893	561.457
1980593	PTHLH	5744	0.000629	2.69606	17.8082	41.8174
240594	ANXA3	306	2.97e-07	2.69579	55.5397	129.167
7150209	SLC4A11	83959	0.00134711	2.68449	15.9836	51.0261
4220441	PTPRD	5789	1.08e-10	2.6836	74.3329	172.867
620717	CCL5	6352	1.95e-10	2.67389	231.593	622.296
1820594	HBEGF	1839	1.72e-05	2.67116	507.31	1190.54
6550204	RSPO3	84870	0	2.66971	626.34	1646.72
1240176	PPP1R13L	10848	0	2.66384	45.8397	122.452
5360273	SNCA	6622	0	2.66126	227.448	600.757
1190367	IER3	8870	4.44e-05	2.65415	687.807	1834.6
6370138	ALDH8A1	64577	0.00993508	2.64752	-2.16986	5.78551
2470348	NFKBIZ	64332	3.53e-07	2.64483	2161.38	4771.71
840364	SGSM1	129049	1.4e-06	2.63879	31.4575	69.4246
5360246	NKX2-3	159296	0.0316104	2.63757	4.84384	14.2652
1300392	FAM83H	286077	1.93e-08	2.63652	36.5055	104.486
6510274	CDH23	64072	0	2.63243	288.134	755.99
3140520	TMOD1	7111	0	2.62693	150.853	408.264
4390450	SGK	6446	1.17e-09	2.62274	2634.88	6723.07
2680543	PDE4B	5142	0.00178816	2.61978	43.5219	86.2782
1170300	MT1G	4495	0.00417163	2.60901	462.475	1528.57
3440598	PLCXD3	345557	6.65e-08	2.60641	57.5438	135.322
6520356	GJC2	57165	0	2.5987	162.919	395.946
7560647	CPT1C	126129	1.42e-09	2.58235	43.0014	98.9667
3850433	HSPA1B	3304	1.56e-08	2.58128	2675.21	7997.43
3460392	KIAA1576	57687	0.0128443	2.57839	12.2685	33.5478
1470053	KIAA1244	57221	0.00160616	2.57123	17.4233	42.7652
7050653	SMAD9	4093	0.0432497	2.56871	9.88219	20.3058
6270437	FJX1	24147	0.000208	2.56851	87.9452	216.958
630195	ZC3H12B	340554	8.67e-11	2.56479	26.8767	70.4956
5270520	FAIM3	9214	1.72e-06	2.56083	150.645	319.919
3870121	NPAS3	64067	0.000277	2.55841	16.2041	31.4623
5870491	CYP39A1	51302	2.18e-05	2.55769	30.0356	64.9797
7570411	NFS1	9054	0	2.55506	83.7616	215.71
7400017	EPHB6	2051	0	2.55174	102.492	282.916
3400431	CLDN11	5010	0	2.54766	363.715	917.891
6400288	TPR	7175	1.99e-05	2.546	1934.31	4902.09
270068	SMOX	54498	3.25e-11	2.54377	56.6493	157.983
5720373	TMEM16J	338440	0.0328427	2.53665	-5.15342	4.11449
3840400	GMPR	2766	7.28e-06	2.52714	26.3918	63.8493
6280133	MYH11	4629	8.71e-05	2.51939	1078.11	2682.25
2750170	SORBS2	8470	1.08e-11	2.51709	141.593	371.661
1030296	BCL11B	64919	0.0225055	2.5161	18.1342	43.3261
1660025	PCTK3	5129	0.00711521	2.50637	13.0548	26.5812
6250092	DTX3	196403	0	2.50502	46.3932	115.229
4290079	BCAS4	55653	6.93e-05	2.50479	18.1945	41.5623
6020494	LOC404266		3.61e-05	2.50437	21.1069	48.9058
110154	NXPH3	11248	0.0354689	2.50305	14.8438	27.7739
6270703	APM-1	201501	7.7e-08	2.49637	49.0904	117.2
7100093	AMMECR1	9949	1.68e-06	2.49562	29.0096	71.3348
6270411	GAS1	2619	0.000866	2.49348	328.518	973.613
4280474	TRO	7216	0.00209436	2.48763	17.4342	38.8362
6180706	LY6H	4062	0.00890188	2.48522	44.8219	102.872
5130100	C1orf76	148753	8.59e-05	2.4812	18.5397	43.5435
6760156	PCDHAC2	56134	0.0234998	2.46533	-4.48904	3.11594
3420026	FAS	355	0.0104472	2.46219	26.5808	60.6058
4180452	ATP1B1	481	8.67e-11	2.4522	271.212	604.16
6200273	C10orf41	283065	0.0289405	2.45198	11.5904	24.3406
6510164	ATP2B1	490	2.41e-05	2.44583	22.9726	49.7609
3840554	SPOCK2	9806	0	2.4371	400.062	977.42
50470	PM20D2	135293	1.44e-07	2.42793	30.7164	70.2855
1500192	HIST3H2A	92815	0.00445769	2.4157	29.4959	69.6522
6560358	FGF1	2246	9.15e-05	2.40625	42.6425	102.581
4290706	EYA2	2139	0	2.40096	256.993	590.072
2000630	SORBS2	8470	0	2.39706	291.607	718.441
1110300	TMEM154	201799	0.000304	2.39671	65.6904	150.275
4920121	ELMO3	79767	0.0107926	2.39203	17.0247	31.813
4070674	LOC652767	652767	0.0456262	2.38164	-6.03562	4.12174
4880408	SEMA4D	10507	0	2.37204	220.201	498.646
5570246	DISP1	84976	3.46e-08	2.36939	148.311	428.152
290730	HIST1H2BD	3017	3.68e-10	2.36524	114.259	257.365
3400019	RGS2	5997	1.86e-05	2.3588	1939.6	4350.96
3390575	SEMA5A	9037	3.15e-06	2.35067	28.8247	70.1377
3520066	FZD1	8321	3.05e-05	2.32275	19.6027	41.5638
5720270	PTPRQ	374462	0.0021517	2.32241	29.3973	57.0333
360047	GAS1	2619	1.54e-06	2.32225	2334.9	6135.93
1260482	GZMK	3003	5.57e-06	2.30421	100.936	209.09
1190674			3.11e-09	2.30381	29.5589	60.3029
6940039	SORL1	6653	0.000866	2.29402	70.4959	152.458
4860494	C3	718	4.14e-08	2.28955	428.03	1082.22
4830255	DPP4	1803	0.0163882	2.27992	43.5986	100.345
1500301	TRO	7216	1.99e-08	2.27751	98.6479	241.852
6280086	LGALS2	3957	7.18e-06	2.27557	31.226	71.2261
870600	GCNT1	2650	2.01e-06	2.2743	93.111	238.2
1450608	VWCE	220001	1.14e-05	2.27255	37.5657	77.6899
7650440	BACH2	60468	0.0351023	2.26423	13.8301	27.6087
5050600	MGC24103		0	2.2624	368.418	885.854
1030008	TGFB3	7043	0	2.25726	323.521	766.78
3060020	CMYA5	202333	6.5e-11	2.2542	60.1685	147.364
1190364	FZD7	8324	1.13e-05	2.2491	106.622	289.717
3060358			1.56e-06	2.24375	46.6301	90.7
6560072			0.000846	2.24095	408.663	1034.53
5290397	CLCF1	23529	0.00332626	2.2262	123.521	267.229
6110768	ZNF334	55713	0.00610183	2.22505	24.811	48.758
4070630			5.8e-06	2.22334	34.4931	76.1855
5080021	BIRC3	330	8.6e-07	2.21979	308.171	737.906
4150332	C1orf56	54964	3.84e-07	2.21659	42.2548	90.3087
20358	MEIS2	4212	0	2.21344	230.422	558.543
5960598	SHISA3	152573	5.87e-06	2.21098	23.6521	54.4667
2490593	COL7A1	1294	0.0100441	2.20533	31.1877	55.3217
7510259	ATP7B	540	5.85e-10	2.20497	153.785	377.126
3400379	STXBP6	29091	4.43e-07	2.2027	49.5493	97.5957
4220468	ATP1B1	481	1.67e-09	2.1999	737.811	1483.15
2480577	PDE4B	5142	6.04e-06	2.19842	183.122	362.812
4220347	LRRC1	55227	8.67e-11	2.198	174.964	387.017
4880554	SALL2	6297	3.06e-05	2.19673	47.3288	109.087
7100072	PFKM	5213	0	2.19445	206.489	481.681
6220343	CACNA1H	8912	3.07e-09	2.19218	136.644	299.757
3310273	TCEAL7	56849	2.5e-07	2.17936	50.6521	108.129
6940017	GJA1	2697	1.96e-08	2.17369	1298.34	2625.81
3830750	XLKD1	10894	2.11e-08	2.16982	461.257	905.572
7150762	PTGIS	5740	1.25e-06	2.16731	470.779	1010.33
4850180	LYVE1	10894	3.57e-08	2.16476	1699.59	3335.83
7050010	BNC2	54796	0	2.1582	251.595	592.809
240228	MRGPRF	219928	3.87e-09	2.15689	113.816	234.212
2690189	MGC3020	79014	0.000698	2.15505	24.9384	45.5956
6100382	RTKN	6242	0	2.15497	184.336	402.213
6510332	EPHA2	1969	3.71e-06	2.15313	46.4205	92.6609
4290390	VCAM1	7412	0.0167496	2.14851	79.5164	181.157
5870008			6.99e-06	2.14781	83.7329	183.787
5560195	LOC653879	653879	3.16e-09	2.13993	1309.65	3023.93
430050	BAMBI	25805	2.02e-09	2.13966	375.34	850.551
6420731	SLC20A1	6574	2.94e-05	2.13621	1343.48	3140.55
5690239	KIAA0644	9865	2.29e-07	2.13224	175.873	375.291
2680411	PTGFRN	5738	2.17e-10	2.12903	274.83	614.794
6650196	E2F5	1875	3.9e-08	2.12797	30.7795	62.9043
4290315	LTBP4	8425	0	2.12385	489.622	1036.65
4230167			1.41e-05	2.11392	34.1233	79.8841
3450753	RXRG	6258	0.0300968	2.11098	17.8973	35.0797
2480274	SORL1	6653	3.61e-06	2.11097	126.379	266.159
770156	LOC221091	221091	0	2.10719	76.6603	151.113
2680110	TM4SF1	4071	0	2.1032	8123.36	16442.3
3370369	SPANXB1	728695	0.0394353	2.0947	14.5055	26.8638
150327	HSPH1	10808	1.72e-07	2.09165	847.686	2215.02
2450452	SLC9A3R1	9368	0	2.08963	302.099	678.132
1070189	AXIN2	8313	4.37e-06	2.07899	317.503	713.003
4210215	SEMA5A	9037	1.95e-06	2.07798	85.2109	205.193
4390100	LAMC2	3918	0.00617509	2.07173	29.7068	70.3391
6380717	HSPA1A	3303	1.29e-07	2.07142	2344.3	5675.96
6270681	BST1	683	4.8e-09	2.0688	47.6164	95.029
2630746	LAMB1	3912	0	2.06571	534.38	1136.03
1510750	ADH1C	126	1.08e-11	2.06511	338.877	720.335
1580411	CD3D	915	2.24e-05	2.06361	94.4795	193.452
5260561	TRO	7216	3.21e-08	2.06074	93.1699	207.927
3290347	HEG1	57493	0	2.05775	454.781	993.368
3870707	ZNF702		0.000951	2.05561	22.7151	42.5797
1690370	TMEM132A	54972	0.0148657	2.05511	27.711	47.4551
10561	GLT8D2	83468	0	2.05416	342.127	722.226
4250634	CMAH		1.16e-09	2.05082	221.373	469.948
4200504	MET	4233	0.0378954	2.04894	31.7973	61.0493
1510017	LOC388588	388588	1e-08	2.04503	115	235.946
6220193			0.00675298	2.04466	63.8699	146.129
2510753	FAM38B	63895	0.0108464	2.04391	39.0712	74.958
780341	CCDC3	83643	7.17e-09	2.04122	2117.51	4010.71
1510392	LAMB1	3912	0.000142	2.03822	151.322	319.593
5860204	FKBP11	51303	0	2.03161	621.251	1292.77
3390543	C13orf33	84935	0.000675	2.03035	827.705	1663.81
7380142	KLHL13	90293	0.00225392	2.02997	32.3603	56.3
670019	CBLN2	147381	4.79e-05	2.0259	40.4014	75.8869
1990196	DACT3	147906	0	2.02461	130.163	273.126
4850253	TNFRSF8	943	0.000238	2.02374	48.3164	97.3551
4390768	PCDHA1	56147	0.00301895	2.02339	13.7205	26.1058
1850092	PODXL	5420	0	2.02172	1045	2248.41
6840626	PTGS1	5742	0.0405119	2.01968	10.9329	21.2348
130390	OLFML1	283298	3.25e-10	2.01355	443.208	940.703
5490598	TMEM145	284339	0.0208462	2.01314	15.2822	26.5609
1170671	CD3D	915	2.53e-06	2.01162	97.9726	207.733
1030482	EBF2	64641	0.000211	2.01103	43.6301	80.5348
6510754	ALDH1A1	216	0	2.0075	2682.38	5205.49
540706	HLF	3131	2.72e-05	2.00502	75.4343	140.725
1820286	C7orf46	340277	0.0124775	2.00357	24.4479	48.9072
6100768	CYFIP2	26999	7.17e-09	1.99862	160.338	312.857
5550452	KCNMA1	3778	0.000465	1.99616	123.647	223.954
6200019	KLRB1	3820	4.87e-06	1.99362	212.338	432.62
6450022	LRRC16	55604	7.37e-08	1.99141	117.529	243.383
1010487	BTG2	7832	2.55e-05	1.9913	810.219	1691.49
4890270	LY6E	4061	5.42e-11	1.99064	649.199	1313.53
2650564	RARRES3	5920	0	1.98584	942.4	1969.73
3780095	AOX1	316	9.09e-07	1.97592	1527.13	3271.56
5900189	PDE1A	5136	0	1.97098	337.403	676.929
4210619	CD2	914	9.87e-05	1.96942	71.8329	139.722
270408	P4HA2	8974	4.33e-11	1.96794	230.493	483.5
2970332	WEE1	7465	2.2e-07	1.96599	101.469	190.374
4480600	C20orf127	140851	0.0147153	1.96404	504.231	1068.18
70767	BAIAP2	10458	2.17e-11	1.96034	121.321	244.452
7560041	AXUD1	64651	0.014714	1.9576	3804.36	6887.15
5390687	CPE	1363	8.17e-08	1.95737	764.73	1478.36
1570079	PLCB1	23236	3.32e-09	1.95377	130.348	271.21
60138	CTH	1491	0.0334628	1.94947	70.4356	144.342
3120440			2.58e-05	1.94613	100.867	205.162
3180681	NCF1C		0.0285665	1.94392	76.8767	145.749
6330576	PODXL	5420	3.73e-07	1.94388	105.141	217.313
3890228	MPZL2	10205	0.0327723	1.943	545.527	1045.09
870390	DEPDC6	64798	6.81e-06	1.94218	97.4233	191.625
3360717	PIK3CD	5293	1.35e-09	1.94009	96.0767	188.203
5550066	CMAH		4.46e-08	1.93896	267.936	559.912
1170673	TNFSF14	8740	1.4e-08	1.93093	911.303	1788.42
2060477	AGPAT9	84803	0.00207997	1.92969	116.914	231.597
2510689	ROGDI	79641	3.95e-05	1.92873	26.874	48.6783
580739	FBLN1	2192	1.62e-07	1.92663	1685.37	3068.18
1580435	TGM2	7052	2.35e-08	1.92536	323.755	618.265
6100088	LOC648570	648570	0.00940116	1.92399	26.2699	47.4333
2690008	GPM6A	2823	8.24e-07	1.91936	40.8918	73.8623
2940291	QPRT	23475	0.000327	1.91891	205.777	339.901
2340220	CD55	1604	5.18e-05	1.91373	665.35	1368.3
2120053	CYP1B1	1545	8.17e-05	1.90086	494.149	944.598
110259	PARD6G	84552	1.44e-07	1.90016	38.937	70.8449
2710463	SLC25A29	123096	0.0265122	1.89905	26.2616	45.0811
3610671	SCD5	79966	2.65e-05	1.89845	43.0959	83.1319
6060333	ROR1	4919	0.000177	1.89703	72.6151	132.832
1690678	SNF1LK	150094	0.016934	1.89562	397.667	739.441
580110	LOC649456	649456	0.000122	1.89286	53.6931	105.559
7150598	GSTM3	2947	2.43e-06	1.89127	547.79	1033.69
1070477	ALDH1A1	216	3.01e-09	1.88502	848.993	1572.03
7040487	SCNN1A	6337	0.00522215	1.88338	76.1986	170.088
6280184	MAN1C1	57134	6.5e-11	1.88046	230.549	429.786
3170280	ZFPM2	23414	1.8e-09	1.87851	134.31	265.778
6040494	FBLN1	2192	3.28e-06	1.8772	594.304	1048.98
4260477	TSPYL2	64061	3.99e-09	1.87696	84.426	151.852
1690465	LOC650369	650369	1.08e-10	1.87196	641.644	1216.71
5860138	RIPK4	54101	1.59e-06	1.86889	35.8836	65.2029
730577	CPXM1	56265	5.24e-05	1.86481	259.01	457.307
870338	EGR1	1958	0.0301204	1.8639	4176.09	6745.43
3440358	SLFN11	91607	2.77e-07	1.85494	235.814	445.433
4900592	CPEB1	64506	5.73e-05	1.85245	37.3438	65.2261
5720445	SLC35F2	54733	0.00796939	1.84717	32.4151	55.7188
7100639	ERRFI1	54206	0.00165009	1.84609	2637.68	5024.44
5050538	LOC654096	654096	7.48e-06	1.84509	94.9794	174.351
4010064	P4HA2	8974	8.67e-11	1.84477	349.556	681.541
2710142	IER5L	389792	0.00328783	1.83713	52.0425	94.358
7050026	SPCS3	60559	4.48e-06	1.83609	35.389	58.9594
7040608	FLJ22374	84182	5.87e-09	1.82916	121.808	222.343
6180521	MAPK10	5602	1.04e-05	1.82707	79.3918	136.548
2900390	VCAM1	7412	0.000383	1.8262	1741.13	3372.26
4560543	TSPAN8	7103	0.0160414	1.82436	77.0137	126.322
7150491	LOC346887	346887	0.0387431	1.81781	31.7781	51.5942
60079	DNAJB1	3337	8.93e-05	1.81776	1014.33	2325.91
3450709	FLJ16734	641928	0.0216646	1.81282	29.9959	46.8348
4760474	TUBA4A	7277	0.000675	1.81206	88.4507	161.358
2760164	DNAJB9	4189	0	1.81165	424.422	785.788
4060008	CAMK2N1	55450	8.56e-10	1.81121	224.731	410.654
3060609	PTPN13	5783	1.02e-06	1.80236	140.94	267.59
2690133	PLEKHB1	58473	0.00303354	1.80032	19.9041	35.1551
4570181	GAS6	2621	0.0267992	1.79949	42.6713	64.4638
1470500	HOXB5	3215	3.48e-07	1.79732	376.486	698.788
1110767	C10orf47	254427	0.0036004	1.79714	31.9397	54.4174
780528	CKS2	1164	0.00183169	1.79405	151.799	269.713
5690603	ICOSLG	23308	0.0153617	1.78955	39.089	65.9014
4570358	CNTNAP1	8506	0	1.78935	122.058	219.851
1190647	ZNF323	64288	3.9e-05	1.78594	108.61	199.088
3180070	OLFML3	56944	1.61e-09	1.78512	334.089	606.755
520491			0.000211	1.78418	71.9192	133.493
6760154	SLC25A29	123096	7.58e-06	1.78385	64.826	115.661
1660296	ID2	3398	4.24e-07	1.78321	938.484	1732.28
4230343	CPB1	1360	0.0291785	1.77938	139.074	278.412
6420630	SCARA3	51435	0.00135336	1.77903	143.092	251.146
2570161	TPD52	7163	1.27e-05	1.77547	47.0493	82.7391
7380730	TSPYL2	64061	1.93e-07	1.77419	106.662	183.604
4180707	PDE1A	5136	1.08e-11	1.77294	127.292	227.996
670594	C2	717	0.000206	1.77122	207.258	370.4
1440408	GEM	2669	0.0294925	1.76936	228.037	446.667
5310364	PAPLN	89932	6.34e-05	1.76805	118.607	207
4610561	CSGALNACT1	55790	1.59e-05	1.76759	55.9301	97.7435
990075	BMP4	652	1.4e-06	1.7664	306.381	577.87
6770242	MARCKSL1	65108	2.17e-11	1.76519	369.594	646.98
6370500	AGRN	375790	8.66e-08	1.76488	85.0959	150.922
1820739	CCRK	23552	3.41e-08	1.76457	80.5507	150.806
5810743	LOC387882	387882	0.0113296	1.76262	74.1055	129.615
7150349	TPD52L1	7164	8.67e-11	1.7619	287.753	517.765
270762			1.2e-07	1.76144	523.52	949.322
2650553	TPD52L1	7164	2.28e-10	1.76032	223.581	402.113
2070288	MT1E	4493	0.00113535	1.75908	3962.43	6968.15
5050689	PLD1	5337	0	1.75798	191.879	336.116
4560743	CD96	10225	0.00584202	1.75672	62.0219	106.439
7320039	VEGFC	7424	3.68e-10	1.7567	310	543.333
4260692	HOXA2	3199	1.26e-05	1.75164	51.2644	90.9203
3800095	DEPDC6	64798	3.61e-05	1.74862	141.314	258.383
1440687	MAPK10	5602	0	1.74726	631.337	1085.18
240682	ANKRD37	353322	0.000716	1.7472	157.789	287.868
7330739	NDRG4	65009	9.51e-05	1.7426	184.968	301.844
2760452	RPS29	6235	4.33e-11	1.73956	629.522	1121.68
1660593	KIF21A	55605	1.47e-05	1.73916	78.5438	140.509
4890292	TSHZ2	128553	0	1.73549	1052.31	1814.08
4210228	PON3	5446	3.48e-05	1.7353	101.49	183.606
5860050	LOC388564	388564	3.68e-07	1.73508	71.7068	132.067
3120367	SQLE	6713	0.00164993	1.72613	99.4233	183.304
4230500	SLC44A3	126969	0.000159	1.72403	38.9205	63.9072
580390	PPARGC1A	10891	0.00270836	1.72375	63.5808	106.845
5080192	SERPINE2	5270	7.97e-05	1.72361	833.956	1385.37
2450187	GPD1L	23171	0	1.7219	1794.83	3080.21
1990379	SLFN11	91607	0	1.72126	951.92	1657.69
5720682	TMEM176A	55365	2.3e-06	1.72076	225.492	372.041
6350626	CCDC120	90060	1.29e-06	1.71922	59.0425	100.559
5690241	CHODL	140578	1.59e-06	1.71265	62.5795	101.555
110424	GLI3	2737	0.00109621	1.71003	65.1233	114.41
3930561	PRKCI	5584	0.00610775	1.70972	42.4932	69.6145
1430537	TMEM106C	79022	0	1.70746	399.295	679.947
3710196	DDR1	780	4.46e-08	1.70632	149.759	249.183
4280735	CASP9	842	1.65e-07	1.70624	156.21	281.41
6840546	PAWR	5074	8.59e-07	1.7058	99.5109	174.288
1770224	PRICKLE1	144165	3.03e-06	1.70337	301.458	525.144
4010367	SLC22A17	51310	0	1.70278	153.171	259.626
620072	RBJ	51277	1.92e-06	1.70198	309.474	559.474
6370019	TMEM170	124491	0.000119	1.70045	66.0288	103.375
7160612	USP36	57602	0.0251568	1.697	388.553	700.783
4250291	CHPF	79586	2.39e-07	1.69642	103.564	180.725
6650743	TSPYL2	64061	2.08e-09	1.69579	249.508	414.335
540288	TMEM88	92162	3.79e-07	1.69526	253.622	428.971
4220053	SKAP1	8631	0.000471	1.6934	58.2288	97.155
4920408	RPL23A	6147	1.73e-10	1.68903	181.873	307.728
6450600	SLC7A10	56301	0.0226177	1.68882	1336.54	1949.09
4830477	NLGN2	57555	1.08e-11	1.68841	166.451	281.559
2000646	B4GALT4	8702	6.61e-10	1.68832	186.33	329.8
5270110	EIF4A3	9775	1.47e-07	1.68664	1430.03	2578.96
6220019	PENK	5179	0.0190596	1.68541	122.226	197.829
5490408	CEBPD	1052	1.03e-06	1.68534	4730.6	7891.52
3190685	SLC35F2	54733	0.00842603	1.67709	68.7438	110.435
1230348	CARHSP1	23589	2.1e-09	1.67276	945.583	1585.07
3290301	FZD8	8325	0.00112198	1.67272	54.7041	91.771
1740343	PCSK5	5125	0	1.67206	622.145	1022.79
6840674	ZNF185	7739	4.69e-07	1.67188	127.922	213.916
3170431	LRCH4	4034	2.01e-06	1.66932	216.699	343.474
2490333	ZNF467	168544	8.67e-11	1.66891	308.126	507.149
4730619	CNOT6L	246175	0.000137	1.66876	49.5315	82.1044
1450349	LOC653158	653158	0.00270897	1.66511	447.185	763.372
6620437	HOXA5	3202	6.75e-08	1.66346	1308.64	2179.08
6480474	PPP1R10	5514	3.99e-09	1.66069	158.086	270.497
2190184	PRSS23	11098	0.000379	1.65895	588.175	966.53
3420309	EVC	2121	8.11e-09	1.65866	109.756	183.165
2640224	VEGFA	7422	0.00135363	1.65774	324.36	577.836
2100750	FKBP4	2288	5.17e-08	1.65697	100.089	167.596
5860112	FGFRL1	53834	0.000352	1.65638	71.5836	114.112
1940224	PRRT2	112476	1.15e-06	1.65514	150.266	237.422
1690050	ACCN2	41	0.00168825	1.655	43.8233	71.9435
4830504	PGM2	55276	4.14e-08	1.65337	133.742	224.769
4280524	LEPREL1	55214	4.33e-11	1.65196	368.056	607.196
6940402	CUTL1	1523	0	1.65162	223.949	371.057
60014	FAM84B	157638	0.00140199	1.65083	239.736	420.587
730348	PDE1A	5136	1.71e-08	1.6507	115.24	193.943
7150240	TRIM2	23321	8.36e-07	1.6506	255.325	424.793
160270	FXYD6	53826	2.17e-11	1.64966	210.164	344.207
650241	IER5	51278	0.0122344	1.64915	220.611	382.79
2370670	C1R	715	0.00993941	1.64907	512.756	851.436
3370113	FRZB	2487	0.0248923	1.64734	312.325	506.577
5260474	C1R	715	3.33e-07	1.64722	640.023	1056.93
3370474	SERTAD3	29946	6.26e-05	1.64532	320.826	516.393
5260403	ST3GAL5	8869	0.000238	1.64492	392.536	682.769
6130161	FUS	2521	3.48e-07	1.64467	62.6246	98.6188
3420612	GZMA	3001	0.0109692	1.64181	132.943	201.399
1230286	LTC4S	4056	2.68e-06	1.63903	199.723	312.929
4260398	HNRNPA1	3178	7.02e-05	1.63696	57.1397	87.7435
6020523	PPP2R2B	5521	2.26e-07	1.63411	76.4575	131.386
1260086	ID2	3398	3.9e-07	1.63358	953.73	1584.53
1580520	PTPN13	5783	1.22e-06	1.63182	260.303	445.162
6420450	LIME1	54923	0	1.6287	198.977	327.81
7050180	SLC22A5	6584	9.22e-07	1.62636	186.712	296.775
6560564	PRKCA	5578	0	1.62577	162.204	263.128
4560072	TUB	7275	8.17e-05	1.62557	88.6014	141.093
2490577	PLEKHA4	57664	0.00290115	1.62467	154.974	242.985
3460735			8.89e-09	1.62417	413.107	692.759
5690639	FBLN5	10516	0	1.62413	804.803	1296.05
4220632	ATP1B3	483	0.00972332	1.62263	1212.24	2094.96
450168	SFRS7	6432	1.08e-11	1.61681	879.219	1434.19
7400468	AP1G2	8906	3.26e-08	1.61658	121.356	200.951
6060066	ZNF415	55786	1.12e-06	1.61653	166.478	266.286
630088	STK33	65975	0.0158651	1.61632	29.9931	46.2928
4880201	RERG	85004	0.00516648	1.61473	371.244	646.349
1660019	SNCAIP	9627	7.16e-08	1.61365	295.245	488.326
4010397	PLEKHG3	26030	1.64e-09	1.61314	279.001	463.496
520014	ISYNA1	51477	2.94e-08	1.61112	81.3644	130.025
2340632	INADL	10207	0.000557	1.61106	81.6561	150.442
6770044	TEX10	54881	0.00161209	1.61068	173.116	303.625
1300048	INTU	27152	2.35e-08	1.6101	124.031	201.109
1740220	AMY1A	276	0.000876	1.60951	278.759	427.161
2360672	TNFRSF19	55504	5.88e-05	1.60932	143.03	231.02
6330438	PLXNB1	5364	1.79e-05	1.60826	148.481	251.364
6840020	TNFSF13B	10673	0.000286	1.60793	218.815	347.775
6290437	MTHFD1L	25902	8.01e-07	1.60684	138.821	231.107
2060707	GPR125	166647	0.000147	1.60558	149.967	249.855
7610598	TRAF5	7188	2.69e-07	1.60312	224.694	374.468
4050687	DLL1	28514	0.00174856	1.60005	448.026	670.039
6180133	ITPR3	3710	2.02e-08	1.5996	1331.74	2145.7
1260669	KCNIP3	30818	8.72e-07	1.59839	116.178	186.023
630091	NCOA7	135112	6.58e-07	1.593	1580.2	2547.71
4260053	NEO1	4756	1.61e-06	1.59039	118.001	191.374
7570324	ID3	3399	1.65e-07	1.58913	2209.88	3551.07
6960376	IFT140	9742	0.0497365	1.58716	27.6096	42.3464
150400	LBA1	9881	3.1e-07	1.58596	152.779	239.304
3360113	MEG3		1.15e-08	1.58458	1462.95	2321.87
6510433	SNORA33		0.0259726	1.58395	100.977	159.561
4050128	SULF2	55959	7.59e-10	1.58236	361.216	581.338
5560110	DLG4	1742	0.00516504	1.58159	64.5973	103.714
6280520	TMEM45A	55076	0.000308	1.58159	113.832	183.191
70161	PKD2	5311	2.05e-08	1.57974	613.973	1004.78
2490364	LUM	4060	1.95e-10	1.57558	6428.59	10051.5
4890451	GRAMD3	65983	5.57e-06	1.57315	135.322	211.133
3940097	LIX1L	128077	0	1.57141	132.825	204.503
4830685	FBLN1	2192	7.57e-07	1.57089	8792.57	13287.2
1510088	ATP1B3	483	0.000402	1.57	1840.91	3048.73
6370397	CSRP1	1465	3.25e-11	1.56948	1289.87	2044.34
4480192	CDC42SE1	56882	0.0104985	1.56549	135.533	216.983
6660341	ALDH1L1	10840	7.11e-05	1.56417	1087.57	1640.69
4150593	SARM1	23098	0.00870968	1.56372	52.2247	81.613
2810246	LBH	81606	0.000998	1.56327	155.09	230.962
4180364	GOLM1	51280	1.49e-05	1.56311	74.7137	120.145
4480220	FGFRL1	53834	1.06e-06	1.55884	385.979	601.755
1740136	SLC38A2	54407	5.42e-06	1.55583	1375.03	2152.58
7200242	SULF2	55959	0.00105813	1.55546	169.508	266.919
6370187	RAI14	26064	1.82e-06	1.55444	308.658	470.332
4150711	USP37	57695	5.38e-05	1.55066	67.9479	103.08
6480040	PODN	127435	1.82e-06	1.5481	2055.86	3151.49
4670441	FBLN5	10516	0	1.54597	1381.9	2114.57
3710730	MEG3		0.000121	1.54352	169.77	255.657
7210546	BHLHB9	80823	0.0034404	1.54334	59.5247	88.0087
4250725			0.0102679	1.54274	53.9603	81.2029
1030364	NDFIP2	54602	6.35e-09	1.54251	591.14	935.813
3840215	FAM102A	399665	0.000101	1.54243	124.07	201.43
4640095	RPL9	6133	1.66e-08	1.54102	540.263	834.357
6560193	PHLPPL	23035	0.0100479	1.54075	99.252	151.122
4210630	ARHGAP23	57636	0.000571	1.54021	984.793	1514.76
650324	ZDHHC13	54503	0.00617696	1.5369	65.7781	96.7957
520292	MC1R	4157	5.44e-05	1.53597	117.082	182.529
2690324	KIAA1754	85450	0.0018106	1.53491	583.993	869.516
2120634	CMTM4	146223	0	1.53446	297.499	470.314
1570064	KIAA1522	57648	0.042136	1.53423	56.9356	92.671
5720136	RAB34	83871	3.63e-07	1.53327	238.418	376.728
240086	PHGDH	26227	0.00431484	1.53317	4294.56	6122.42
2060600	RBMS1	5937	0.0180575	1.53057	72.289	111.087
6550048	DHCR7	1717	6.85e-05	1.52946	155.882	240.287
6220600	LOC113386	113386	0.00124733	1.52929	273.16	414.022
4200612	PPIL1	51645	0.000208	1.52847	88.0315	132.739
5490131	NIPSNAP1	8508	0.00230563	1.52836	65.3356	97.084
1980632	DNAJA1	3301	8.78e-06	1.52696	3297.81	5108.45
6960168	ATP8B2	57198	4.55e-06	1.52619	111.425	170.125
4880343	GARNL3	84253	0.00055	1.5261	86.9931	132.723
10184	EXTL3	2137	4.72e-09	1.52308	211.57	328.728
3890382	ST3GAL5	8869	0.00833455	1.52175	125.005	199.349
4150017	PAQR7	164091	0.00788621	1.52146	97.9137	150.585
6590156	KIAA0363	23148	0.000691	1.52126	310.193	454.567
6660356	TXNDC13	56255	8.29e-08	1.52066	215.358	335.765
4230674	FZD1	8321	0.000361	1.52052	57.7781	90.2565
2000100	ABI2	10152	1.6e-07	1.51785	99.9493	151.374
2000110	BRSK1	84446	0.0259719	1.51589	255.279	362.769
3190246	CHN2	1124	3.61e-05	1.51542	172.127	254.343
5360678	DHCR7	1717	0.000104	1.51541	181.396	275.177
5390703	SCARF2	91179	7.87e-05	1.5135	66.2164	97.0522
2450156	XBP1	7494	7.37e-08	1.51349	1386.91	2129.61
4050156	ERBB2	2064	1.5e-06	1.51331	409.647	631.235
1820341	INTS6	26512	3.01e-07	1.5126	501.369	775.393
6770768	SYNGR1	9145	0.0089983	1.51146	44.6151	63.9956
3800369	FAM110B	90362	0.00196306	1.50861	109.437	172.791
4070132	PPAT	5471	0.0125031	1.5071	72.789	107.801
3800470	MBOAT7	79143	0.00356091	1.50644	144.922	224.186
2070619	ZNF721	170960	8.6e-07	1.50546	231.86	348.451
1980328	CACNB3	784	5.73e-05	1.50435	227.805	353.616
1500309			0.0320877	1.50288	142.6	212.891
730739	TCEAL3	85012	1.46e-06	1.50008	505.77	788.551
3930201	ARMCX2	9823	5.28e-06	1.49736	371.775	571.174
1940048	CLEC11A	6320	0.0118404	1.4972	103.359	153.216
4230619	GCA	25801	9.89e-06	1.49705	736.61	1165.99
4480112	PGM5	5239	5.57e-08	1.49606	996.474	1492.01
4780072	TCEAL3	85012	1.84e-08	1.49584	1103.88	1696.37
1240068	PDE7B	27115	2.64e-06	1.4956	337.366	499.625
50402	ENO2	2026	0.00296795	1.49554	85.4192	124.717
5310360	TLE4	7091	2.38e-08	1.4951	284.897	424.559
2140022	ADRA1B	147	0.0104982	1.49432	126.297	193.538
780332	FAM3C	10447	5.14e-06	1.49405	170.644	258.951
130148	GALNTL4	374378	0.00127659	1.49084	201.893	301.036
380494	PGM5	5239	0.000173	1.49038	377.858	555.026
5080280	SEMA4B	10509	0.000203	1.4872	123.7	179.368
3850187	FBXL2	25827	0.0192603	1.486	90.3247	143.229
2100767	COLEC12	81035	0.000855	1.48427	1247.74	1816.92
70730	GAS6	2621	1.36e-08	1.48423	2061.1	3041.54
4040725	NCAM1	4684	0.0421204	1.48356	52.2507	77.7826
730164	SLC40A1	30061	0.0223789	1.48333	1511.54	2238.39
6400639	MGC18216	145815	0.00806226	1.48158	112.84	160.432
3930343	ALOX5AP	241	0.0127756	1.4809	1984.38	2956.93
1470184	CLSTN1	22883	1.36e-08	1.47988	1120.59	1673.14
4890592	PDE7A	5150	0.000506	1.47983	139.13	208.248
7560201	NOC3L	64318	2.42e-05	1.47816	466.856	693.523
5810762	PGM5	5239	1.54e-06	1.47792	1074.59	1584.51
7380719	IGFBP6	3489	0.00920153	1.47778	3540.99	5266.6
5550497	ZNF10	7556	0.00018	1.47593	107.871	167.92
50050	AMD1	262	0.0174885	1.4723	1077.39	1652.57
4560672	ENPEP	2028	0.00205598	1.47183	193.781	289.339
1510521	PAFAH1B3	5050	0.000352	1.46844	176.248	265.784
2370678	GPR81	27198	0.00880697	1.464	524.834	762.574
2230630	CMTM4	146223	2.02e-05	1.4637	115.881	172.243
4280632	GAS6	2621	2.39e-07	1.46247	1996.78	2888.75
6960215	PITPNM1	9600	0.0014183	1.4624	228.975	346.725
5360687	PKD2	5311	0.00135359	1.46132	240.178	372.704
3780619	TMEM14A	28978	2.13e-07	1.4613	469.94	703.165
5900333	TDRD10	126668	0.00417112	1.4601	98.0808	142.719
5490431	SAT1	6303	1.52e-06	1.45999	7407.85	10832.6
830661	DCBLD2	131566	1.92e-09	1.45697	1028.85	1515.12
2480296	SUGT1	10910	3.9e-10	1.4568	153.031	221.641
6200309	DNALI1	7802	1.4e-05	1.4565	187.044	280.072
4610341	TMEM45A	55076	0.0153648	1.45636	112.145	162.348
4920576	PTN	5764	2.17e-11	1.45335	361.716	536.216
6220189	HOXB6	3216	0.00466902	1.45305	73.9096	111.581
5490528	SPG3A	51062	0.000986	1.45286	140.892	202.088
4490180	BEXL1	56271	2.16e-07	1.45117	1252.03	1838.82
6980010	MED28	80306	3.47e-10	1.45005	329.785	483.332
70707	WDR6	11180	1.73e-08	1.44886	1596.22	2316.75
6020661	C12orf26	84190	7.58e-06	1.44762	275.768	410.754
4490632	PAK4	10298	3.09e-05	1.44726	87.9562	125.481
3370164	ATP1A1	476	0.00155692	1.44652	993.833	1418.97
4260189	TGIF1	7050	0.00127667	1.44625	458.095	675.446
7320041	GALNAC4S-6ST	51363	2.86e-05	1.44622	701.501	1001.99
4060131	C3orf58	205428	5.88e-05	1.44451	132.497	189.362
1710630	ST6GAL1	6480	2.4e-06	1.44107	532.151	770.983
6180114	DCDC5	196296	0.00222828	1.44047	63.3027	91.7334
2470520	RBMS1	5937	4.19e-06	1.43981	520.354	769.696
5570524	LRRC42	115353	1.34e-06	1.43784	336.545	503.084
5690066	XBP1	7494	1.24e-05	1.43773	1639.87	2368.28
7100300	ZNF200	7752	0.00833307	1.43486	97.4945	144.917
6480259	MN1	4330	0.0118394	1.43382	185.136	257.862
1740273	SNRPN	6638	1.08e-11	1.43078	778.058	1112.48
670754	TMEM30B	161291	0.0421393	1.42738	127.322	183.217
3610280	C9orf127	51754	0.0221402	1.42634	268.008	404.284
4390300	TOB1	10140	0.0010834	1.42606	404.98	567.668
1050309	HLX	3142	0.0209891	1.42602	284.129	398.217
3610192	LOC441268	441268	0.00900122	1.42558	89.4671	124.043
6130156	RAB11FIP1	80223	1.47e-07	1.42515	1141.48	1626.69
6510246	LOC648210	648210	0.00148612	1.42412	1341.43	1921.5
4210095	ATP1A1	476	0.000454	1.42402	1991.25	2772.65
6380575	INTU	27152	0.0127771	1.42107	72.1904	100.828
1260767	FAM3C	10447	0.000379	1.42036	192.953	281.593
4120538	LOC731314	731314	0.0383541	1.42	158.684	227.083
7610220	MAP6	4135	0.00180983	1.41995	40.9151	58.6884
2710341	PRNP	5621	2.24e-05	1.41953	1205.19	1767.59
1780367	C12orf44	60673	0.0057133	1.41909	576.752	820.396
2970040	B3GALNT1	8706	1.1e-05	1.41694	187.63	271.309
3610112	RAB11FIP3	9727	1.08e-11	1.41601	937.551	1346.96
7380221	LOC26010	26010	1.68e-08	1.416	474.863	686.233
3780092	TNFRSF21	27242	1.34e-08	1.41489	3252.96	4570.37
7200168	PDGFRL	5157	0.0221402	1.4143	1484.08	2110.51
4070053	BCAR3	8412	6.28e-06	1.41259	500.41	709.016
6840372	IGFBP3	3486	0.0103847	1.41192	1125.12	1589.6
380373	BANP	54971	5.74e-08	1.40968	1213.61	1784
1940368	NRSN2	80023	3.9e-05	1.40949	104.421	150.406
2710392	ABCA8	10351	5.17e-05	1.40916	2464.99	3429.65
5050500	ZBTB9	221504	0.000433	1.40914	121.449	173.683
1070400	HYAL1	3373	0.00108343	1.40886	574.456	792.548
70605	HSPD1	3329	2.38e-08	1.40835	3637.66	5258.63
5310747	PSIP1	11168	6.9e-06	1.40704	386.683	546.112
6290014	CCT4	10575	8.59e-05	1.40648	74.4657	102.346
3180039	RGL1	23179	9.74e-08	1.4045	2649.83	3779.49
5420347	HCFC1R1	54985	7.68e-06	1.40434	1173.53	1704.41
3180446	MED16	10025	2.08e-08	1.4037	360.814	504.681
1260040	EFEMP1	2202	1.85e-07	1.40286	2221.53	3122.07
3170162	PRNP	5621	0	1.40273	5721.51	8105.77
5090739	NPAL3	57185	8.84e-07	1.40233	190.452	268.784
2320187	MED16	10025	1.19e-06	1.40147	441.916	600.949
380014	SLC25A19	60386	0.0439282	1.39942	164.925	233.943
4540184	SYTL4	94121	0.000198	1.3993	292.189	409.083
1500711	JOSD1	9929	8.6e-05	1.39875	349.364	497.284
3130128	GPRASP2	114928	2.01e-06	1.3971	254.756	367.571
7380619	LOC728037	728037	0.00815011	1.39687	76.2137	109.184
7380706	NINJ1	4814	2.33e-06	1.39561	1476.72	2037.16
6770091	LOC642031	642031	5.8e-05	1.3955	122.733	171.487
2000593	RPL17	6139	2.89e-07	1.39495	1245.31	1754.66
4560681	AARS2	57505	0.000247	1.39479	124.64	172.517
510332			2.94e-06	1.39466	83.5589	115.832
2850259	TXNDC13	56255	0.00372551	1.39413	109.581	153.638
770538	LYSMD2	256586	1.76e-08	1.39345	457.722	634.12
10341	SHMT2	6472	1.24e-08	1.39344	750.315	1047.49
1440040	USP11	8237	0.000105	1.39275	111.586	153.71
4260671	AEBP2	121536	2.67e-09	1.38848	128.352	178.814
1780673	SAP30	8819	0.0169335	1.3868	149.611	210.209
7400743	KIAA1618	57714	0.0214415	1.38564	169.982	233.42
3420541	TMEM97	27346	0.0219038	1.38149	183.256	254.874
1400279	ZNF586	54807	0.000104	1.38148	216.079	300.061
2900470	LOC388532	388532	0.0118394	1.381	2957.89	4022.49
3890431	CENTG3	116988	1.27e-05	1.37915	80.7534	109.671
5870482	JARID1B	10765	1.08e-10	1.37669	603.845	839.083
4070017	ODC1	4953	0.000198	1.37584	913.236	1276.95
4590133	AFAP1L2	84632	0.0448533	1.37562	221.929	305.072
2680327	ITGA3	3675	0.0201068	1.37536	319.127	428.512
6280100	GPSM1	26086	8.28e-05	1.37481	625.341	853.441
6760669	SPRY1	10252	0.0345246	1.37426	5044.67	6840.16
6590132	IGFBP3	3486	0.0467554	1.37207	1988.83	2739.63
4610102	TMEM123	114908	1.55e-07	1.37166	1429.74	1968.44
4490528	CKAP4	10970	8.72e-07	1.36927	941.059	1305.82
580132	LAPTM4B	55353	4.03e-06	1.36917	692.774	933.833
5220398	PH-4	54681	5.63e-07	1.36909	440.093	613.749
4490671	MIF	4282	4.33e-05	1.36879	2098.3	2921.12
730709	LOC730525	730525	0.013638	1.36867	2041.89	2819.18
3780681	MBP	4155	1.89e-05	1.36819	1202.85	1656.02
2570091	PHF19	26147	5.49e-06	1.3661	141.267	193.175
2480291	SNRPN	6638	6.55e-08	1.36479	522.182	712.675
4560592	SLIT2	9353	0.0121021	1.36475	305.126	431.835
60132	DCBLD2	131566	1.13e-05	1.36441	583.325	799.587
3850167	NUDT3	11165	4.33e-11	1.36195	500.047	676.88
1510296	ASNS	440	4.31e-09	1.36063	430.612	587.514
1980768	SIAH2	6478	0.00461736	1.35906	101.711	139.507
2490379	RPL34	6164	2.68e-05	1.35819	260.871	354.232
270022	CEP135	9662	0.00026	1.35772	153.633	211.546
6960072	HSPD1	3329	0.000651	1.35757	1707.82	2400.61
4230373	MAP3K1	4214	0.0043155	1.35738	508.931	697.59
1660681	CCDC102A	92922	0.00107069	1.35708	358.159	497.17
2970072	CAND2	23066	0.000167	1.35648	108.485	149.152
2450064	NFE2L2	4780	2.36e-05	1.3558	1170.65	1587.08
1030026	PRR6	201161	0.00412493	1.35534	283.81	382.488
1110615	BEX4	56271	0.0028683	1.35439	314.588	431.558
1770685	MYH10	4628	9.21e-07	1.35428	3824.83	5213.5
7610296			0.0014349	1.35425	133.449	181.085
620494	PBX1	5087	1.79e-05	1.35257	148.449	201.699
1240142	SAMD9	54809	0.000263	1.35112	271.716	361.452
5270435	FNBP1	23048	3.64e-09	1.34962	1538.82	2068.03
3460575	TMEM39A	55254	8.6e-05	1.34945	134.097	180.988
4760243	LOC648210	648210	0.0178673	1.3481	1484.45	2022.99
5720768			0.00176906	1.34731	854.056	1160.47
430372	SPG3A	51062	0.0310831	1.34724	103.829	142.045
4850133	SNRPN	6638	0.00737969	1.34718	177.258	241.262
1260010	RBM39	9584	0.0015389	1.34495	564.484	764.158
4290605	SLC44A1	23446	5.49e-08	1.3449	1283.28	1753.35
1990468	ADD3	120	0.0375645	1.34482	953.73	1261.99
4570468	ZNF263	10127	0.0317523	1.33991	319.43	433.312
4920070	RPL21	6144	3.43e-05	1.33968	2522.13	3372.61
3460053	SIPA1L2	57568	6.54e-06	1.33945	683.734	935.465
1110228	TMEM136	219902	0.00108332	1.33896	153.508	208.259
2680129	ZNF609	23060	1.46e-06	1.33874	132.607	177.77
7160102	CADPS2	93664	0.000454	1.33864	232.156	312.543
2850630	C19orf48	84798	0.0120993	1.3381	208.189	283.522
6620292	C10orf54	64115	0.00152109	1.33807	636.637	851.806
6650348	LAPTM4B	55353	1.38e-07	1.33722	855.675	1136.08
2810328	RBM12	10137	1.04e-05	1.33709	277.962	374.707
5270563	ST7	7982	1.42e-08	1.33607	260.625	347.003
5090731	CRIPT	9419	3.9e-05	1.33367	407.845	542.771
6200768	PPP3R1	5534	0.0387636	1.33328	707.333	947.988
4040100	RPL10A	4736	0.00982864	1.33308	2008.85	2691.52
4890674	SH3BP4	23677	0.0122347	1.33277	403.29	560.499
1030044	B4GALT3	8703	7.58e-05	1.33222	535.426	717.754
1300601	ST3GAL1	6482	0.000312	1.33157	701.01	938.493
6420008	PROS1	5627	9.63e-05	1.33063	1932.37	2582.34
2490445	LOC645385	645385	9.61e-07	1.32936	2748.72	3663.29
7330653	C1orf86	199990	0.00660388	1.32918	155.097	204.945
780600	HCP5	10866	0.000336	1.32787	1088.7	1452.91
2030309	SERPING1	710	0.00132218	1.32744	1926.64	2568.99
1980484	EFHD1	80303	0.0219032	1.32666	1128.54	1503.11
3460161	RAB3IL1	5866	2.58e-05	1.32203	1249.63	1651.54
4150102			0.00389818	1.32128	716.344	941.632
730286	TXNRD1	7296	0.00210403	1.31854	832.078	1082.48
4830433	LARP6	55323	0.00105809	1.31842	1113.5	1483.7
4640689	EIF4A2	1974	2.89e-08	1.31642	7959.7	10500.5
6180537	RBMX	27316	1.06e-06	1.31534	608.385	795.925
5690373	GOT1	2805	2.21e-08	1.31467	292.333	383.502
6400619	BCL9	607	0.0123677	1.31404	122.979	163.988
7200608	HSPB1	3315	0.000155	1.31328	5548.98	7302.43
430672	HSPA8	3312	5.44e-05	1.31319	4697.3	6270.96
2690187	AFAP1	60312	1.22e-05	1.31132	390.752	515.622
4290082	LOC646786	646786	0.0194723	1.30682	434.485	577.77
7510731	WBP5	51186	5.55e-07	1.30445	1965.15	2578.82
6420289	PIK3R2	5296	5.88e-05	1.30444	1038.04	1391.95
2650619	HSPA8	3312	0.000182	1.304	3999.24	5270.73
3130291	C12orf57	113246	3.84e-07	1.30222	2068.23	2708.34
6650242	IFITM3	10410	2.01e-07	1.30218	8545.39	11111.2
7550441	NKRF	55922	0.0157	1.30201	91.2329	118.33
1980564	EIF3M	10480	6.03e-05	1.30146	1781.47	2363.37
4060255	ZNRD1	30834	6.45e-06	1.30077	304.158	399.581
6180554	SVEP1	79987	0.0182516	1.3007	5478.04	7111.84
1410050	C14orf147	171546	1.61e-05	1.29976	469.07	617.075
6840056	MYL6B	140465	8.05e-08	1.29832	986.901	1295.71
1430487	MGP	4256	2.78e-05	1.29779	12382.6	15966.4
610519	TPM1	7168	0.00348034	1.29559	1004.27	1322.67
3060377	MFAP4	4239	0.00230637	1.29387	5837.52	7513.46
3390128	TPM2	7169	0.00558665	1.29219	2559.23	3367.83
1340669			8.93e-05	1.29216	663.677	864.391
1230767	IFITM2	10581	8.46e-07	1.29058	12088.9	15583.3
2650019	FAM53C	51307	0.000751	1.28969	1080.34	1406.7
2070170	UBE2L6	9246	9.38e-05	1.28908	2382.11	3056.15
2900041	H2AFY2	55506	0.0383593	1.28892	231.881	296.41
3460553	LOC440055	440055	0.000113	1.28737	2538.49	3275.86
7570148	LMNB2	84823	0.0119695	1.2873	229.074	295.351
1510538	EPB41L3	23136	0.00157519	1.28686	1205.19	1525.28
5560246	TPM1	7168	0.002032	1.28384	1740.71	2252.51
4880360	FBL	2091	0.000564	1.28291	1199.11	1538.46
6180463	CNNM3	26505	0.004829	1.28255	140.152	177.235
1980403	ZNF395	55893	0.00340219	1.28248	915.418	1199.67
160370	TPM2	7169	0.00109558	1.28124	4226.44	5512.05
1340020	TGIF2	60436	0.000806	1.28032	88.0123	113.217
4480327	MRPL32	64983	0.0212106	1.27913	949.606	1218.53
6280209	CAMSAP1L1	23271	0.00230697	1.27585	705.556	908.572
3180324	FLJ10213	55096	6.67e-05	1.2749	194.542	249.839
5130162	AK1	203	0.00806201	1.27322	292.571	376.964
2750133	ZNF26	7574	0.0203243	1.271	157.637	204.354
1740240	PPP2CA	5515	0.00170857	1.2709	1112.41	1435.24
1010672	NR3C2	4306	0.0404122	1.27072	224.071	284.503
7000470	KHSRP	8570	0.00280324	1.27035	309.121	391.784
510162	ELK1	2002	0.000184	1.26995	266.456	340.507
1230022	LOC642817	642817	0.0310815	1.26829	2792.91	3607.9
7100010	NBL1	4681	0.00203206	1.26765	1450.53	1834.44
1170093	EML1	2009	0.00762922	1.26679	519.986	663.804
1820324	APAF1	317	0.000963	1.26543	378.247	479.638
5810746	MATN2	4147	0.00961741	1.26462	2033.18	2603.65
940735	MGP	4256	0.0313838	1.26414	11708.4	14673.4
2450053	ZNF614	80110	0.0416944	1.26243	154.825	198.762
1050408	SNURF	8926	0.0101596	1.26214	494.337	628.452
6620750	ZC3HAV1	56829	0.000133	1.26192	913.218	1145.69
6180039	RPS3	6188	4.54e-06	1.26131	10440.2	13256.6
7000431	MPZL1	9019	0.000132	1.25914	550.414	698.039
4830100	HSP90AB1	3326	9.63e-06	1.25887	3876.68	4910.13
6420465	GABARAPL1	23710	0.000293	1.25665	1876.78	2360.48
1820093	HNRPA1P4	389674	0.0462757	1.25648	1181.71	1481.29
2480128	FBXO21	23014	3.58e-07	1.25591	991.87	1248.53
1440398	LOC644511	644511	3.92e-06	1.25516	3812.88	4796.8
2140470	PSMA2	5683	0.004884	1.25474	263.244	334.612
2490181	SFRS10	6434	5.88e-05	1.25367	1647.3	2082.98
6040195	LOC647856	647856	1.42e-07	1.25313	6078.22	7658.02
2940066	LOC388275	388275	0.00076	1.25252	999.842	1248.74
7040243	PICK1	9463	0.00112228	1.25115	253.466	319.832
870148	MSH6	2956	6.58e-07	1.25099	764.671	961.239
6280092	SLC25A23	79085	0.0207629	1.25079	1291.24	1608.23
3060692	CERK	64781	0.0145572	1.25007	474.527	597.352
3290044	TTC27	55622	0.000201	1.24913	294.418	368.816
3370288	CBX6	23466	0.0259719	1.24897	682.379	854.183
2230541	CCDC16	91603	0.00510792	1.24604	368.868	465.467
2470333	TBPL1	9519	0.000388	1.24601	316.858	391.862
3400164	C21orf2	755	0.00336449	1.2449	309.345	387.48
990500	AVPI1	60370	0.0259648	1.24466	2624.73	3308.21
6370484	POLR1D	51082	1.9e-06	1.24442	2434.46	3034.08
1030259	HPS5	11234	0.0492493	1.24431	233.125	288.838
6550288	KTELC1	56983	0.0327714	1.24385	813.644	1005.93
4640392	MLLT6	4302	2.98e-05	1.24322	776.414	960.207
4880561	AHSA1	10598	0.000544	1.24281	385.685	484.642
6040338	LOC149448	149448	0.0119705	1.23976	248.795	309.07
110240	C12orf29	91298	0.0223752	1.2395	201.2	251.325
510114	CCNB1IP1	57820	0.0448533	1.23919	502.712	630.291
2120164	LOC652624	652624	0.000476	1.23913	5066.55	6343.89
2710161	SELK	58515	0.00352041	1.23872	999.037	1259.17
4390315	LOC645436	645436	0.0174845	1.23748	3122.02	3897.56
2940576	MEPCE	56257	0.0137884	1.237	923.777	1136.71
2230491	NHP2L1	4809	3.24e-06	1.23641	1374.32	1698.25
6660343	RBM14	10432	1.31e-05	1.235	1201.19	1483.39
4640626	CLDND1	56650	6.37e-06	1.23251	1242.37	1527.41
360280	PNRC2	55629	0.00183138	1.23175	1836.67	2240.42
2650400	LOC648249	648249	0.0019182	1.23152	3341.92	4164.62
5130139	HSBP1	3281	9.01e-06	1.22891	1654.07	2036.62
4210470	C14orf135	64430	0.00394252	1.22631	528.114	655.793
1660170	HNRNPA0	10949	9.75e-05	1.22607	1656.53	2034.54
6350634	DYNLT1	6993	3.37e-06	1.22482	1408.87	1726
4760504			0.0482269	1.22277	4186.77	5098.82
150059	SCNN1D	6339	0.0259705	1.22216	189.363	236.154
130750	YPEL3	83719	0.00510792	1.22075	640.755	788.643
520184	HPCAL1	3241	0.0331162	1.22019	1517.16	1841.65
940041	TWSG1	57045	0.00624504	1.2196	1014.1	1244.33
1110095	CLTB	1212	3.61e-06	1.21911	2163.77	2663.25
6370068	GNL1	2794	0.000233	1.21879	521.61	636.791
830609	RPL5	6125	0.0147032	1.21794	6592.66	7987.14
6510427	RSPRY1	89970	0.0453212	1.21757	652.52	800.375
3610088	KIAA1191	57179	6.85e-08	1.21736	892.911	1091.67
7150152	PTPLAD1	51495	7.48e-05	1.21734	1414.77	1723.89
4810286	CLDND1	56650	5.57e-08	1.21554	1280.95	1559.37
1430524	LTA4H	4048	0.00172822	1.21518	1946.07	2338.46
3420451	C15orf15	51187	1.36e-05	1.21479	2888.69	3509.89
620609	LOC387867	387867	0.0178633	1.21424	5417.34	6659.55
2650201	EEF1B2	1933	7.05e-07	1.21292	6839.96	8290.87
1400025	PTOV1	53635	2.3e-05	1.21279	1128.59	1373.56
6110739	RDH14	57665	0.0127753	1.21239	1515.22	1872.52
3140670	EMD	2010	0.00890346	1.21179	1442.58	1753.01
5560482	UBQLN2	29978	0.000312	1.2112	817.499	990.248
3140056	HDAC1	3065	0.00394252	1.20801	1516.08	1830.02
2140398	CALCOCO1	57658	0.0439259	1.20773	341.108	412.315
270243	SLMAP	7871	0.000211	1.20768	748.074	909.529
540451	LOC127295	127295	0.000241	1.20634	2086.31	2530.24
3520093	LTBP3	4054	0.000312	1.20531	704.863	846.942
2900735	DHX15	1665	0.00143461	1.20229	2420.46	2923.92
4730082	LOC731096	731096	0.00255487	1.20215	8352.45	10059
3800050	ADCY3	109	0.0425619	1.19967	3253.65	3877.91
6110356	RPS14	6208	1.13e-05	1.19952	7545.62	9063.29
7000246	LOC389137	389137	0.00451444	1.19934	352.8	421.685
3780689	TSPYL1	7259	0.00920342	1.19573	802.755	955.791
4880168	PTTG1IP	754	3.9e-05	1.1947	3375.19	4054.45
60184	NDN	4692	0.00652847	1.19448	4457.96	5349.98
520376	MGC13379	51259	0.002254	1.19282	464.468	551.829
4250750	LOC388524	388524	3.88e-07	1.192	14038.1	16809.9
7380110	CDK4	1019	0.00394265	1.19176	748.968	895.475
7040286	ACSL5	51703	0.0188551	1.19119	1033.05	1224.15
6350544	RPL10A	4736	1.12e-07	1.19104	15516.6	18541.9
1660215	ATP6V0A1	535	0.000438	1.1903	1535.18	1831.82
1050082	KIAA1147	57189	0.0171155	1.18912	862.115	1035.27
6380370	CCND3	896	0.00682494	1.18666	3562.5	4204.05
7610189	ZNF706	51123	0.001204	1.18617	553.997	658.561
150139	ZNF706	51123	0.0265281	1.18505	427.412	509.149
5820528	TSEN34	79042	0.000109	1.18497	1520.71	1811.22
1340475	BRD2	6046	0.0184508	1.18287	2385.17	2833.8
520356	FXR1	8087	0.00120396	1.18184	1140.71	1349.06
160224	CLEC16A	23274	0.0203249	1.18089	534.792	639.39
3610092	RBM23	55147	0.00516551	1.18013	898.862	1060.86
1050017	MIS12	79003	0.041266	1.17979	472.47	557.013
5390685	LOC643433	643433	9.98e-05	1.17911	6566.06	7738.37
1410653	TERF2IP	54386	0.000153	1.1789	722.751	852.122
4150494	NIPBL	25836	0.0110879	1.1781	581.142	683.088
4210754	SERBP1	26135	0.00920127	1.17746	1102.98	1294.89
6860300	SMARCA4	6597	0.000518	1.17685	641.307	755.235
770543	DHPS	1725	0.0421327	1.17395	286.832	337.836
830138	LOC653103	653103	0.0270951	1.17187	324.757	380.642
6330373	EEF1B2	1933	0.0147073	1.17154	4504.02	5320.61
5420750	LOC649447	649447	0.000499	1.17094	7267.03	8505.75
1710369	RPL3	6122	0.0317078	1.17031	9617.36	11281
6380338	POLB	5423	0.0113345	1.16982	391.91	457.361
840647	RPL36	25873	0.000393	1.16918	4997.23	5861.86
1690114	U2AF2	11338	0.00617639	1.16178	1037.34	1201.32
2230367	CERK	64781	0.0360194	1.16176	446.853	519.348
7570243	SSR4	6748	0.0492364	1.15967	2619.19	3059.6
5720747	LOC441775	441775	0.00389151	1.15933	7777.6	9063.3
7050332	HSP90AA1	3320	0.0481553	1.15713	11145.8	13009
7570465	KIAA1191	57179	0.00194019	1.15617	870.447	1009.4
3890220	TM2D3	80213	0.0140888	1.15554	909.254	1052.8
4120333	ERP29	10961	0.0472262	1.15374	3592.71	4157.4
5570538	SFRS17A	8227	0.00277067	1.15274	1501.78	1732.31
6770025	FAU	2197	0.00124499	1.14532	9016.23	10314.8
4920273	PIK4CA	5297	0.045784	1.14424	1579.03	1801.3
4230370	LOC645683	645683	1.41e-05	1.14379	16776.2	19269.2
1990307	UBE3A	7337	0.00194038	1.14323	1141.13	1299.9
6200630	RBM22	55696	0.00104511	1.14269	2727.39	3113.38
6270195	ARL5A	26225	0.00117545	1.14161	3395.68	3870.09
7550722	ZMYM6	9204	0.0243611	1.14013	1408.67	1608.07
4280692	PARP1	142	0.000643	1.13986	1256.97	1438.01
4480603	RBM10	8241	0.0147086	1.13657	2050.54	2323.22
2360379	UBE3A	7337	0.0158701	1.13562	741.912	843.471
5560494	RPS15	6209	0.00407202	1.13215	8800.39	9969.01
3780220	RPL18	6141	1.06e-05	1.13044	18069.1	20466.7
7000435	LOC731365	731365	0.0429423	1.12977	11291	12805
1450390	RPL17	6139	0.00735834	1.12901	14232.2	16077.8
7050661	LOC284821	284821	0.00937413	1.12777	16810.7	18984.9
3460181	MTCH1	23787	0.000715	1.12283	6899.32	7742.1
50274	MRFAP1L1	114932	0.0233456	1.11746	1685.15	1888.37
2690020	LOC652071	652071	0.0004	1.11433	14119.5	15724.7
1450707	RING1	6015	0.000531	1.11371	2450.21	2730.64
4150524	LOC650276	650276	0.000354	1.11368	19306.1	21511.1
3610646	LOC401019	401019	8.02e-05	1.11217	14239.3	15857.5
4570482	RPS10	6204	0.00175444	1.10696	20930.6	23222.2
3310487	RPL18A	6142	0.00656087	1.10592	19412	21503
6770059	LOC645899	645899	0.000741	1.08336	22003.9	23843.1
