# Supplementary material for: Co-expressed immune and metabolic genes in visceral and subcutaneous adipose tissue from severely obese individuals are associated with plasma HDL and glucose levels: a microarray study
Source: BMC Med Genomics. 2010 Aug 5;3:34. doi: 10.1186/1755-8794-3-34 (PMC2925326; doi:10.1186/1755-8794-3-34)
Supplement: Additional file 6 — Table S5A and S5B. Gene Set Enrichment Analysis of genes differentially expressed in (A) subcutaneous adipose tissue and (B) visceral adipose tissue. Overview of biological processes overrepresented among genes differentially expressed in subcutaneous and visceral adipose tissue. [file 1755-8794-3-34-S6.XLS]

## Sheet: A. SAT pathway
Pathway	SAT all significantly higher expressed (P-value)	SAT over 1.5-fold (P-value)	SAT over 10-fold (P-value)
2-arachidonoylglycerol biosynthesis	1	1	1
5HT1 type receptor mediated signaling pathway	1	1	1
5HT2 type receptor mediated signaling pathway	1	1	1
5HT3 type receptor mediated signaling pathway	1	1	1
5HT4 type receptor mediated signaling pathway	1	1	1
5-Hydroxytryptamine biosynthesis	1	1	1
5-Hydroxytryptamine degredation	1	1	1
Acetate utilization	1	1	1
Adenine and hypoxanthine salvage pathway	1	1	1
Adrenaline and noradrenaline biosynthesis	1	1	1
Alanine biosynthesis	1	1	1
Allantoin degradation	1	1	1
Alpha adrenergic receptor signaling pathway	1	1	1
Alzheimer disease-amyloid secretase pathway	1	1	1
Alzheimer disease-presenilin pathway	0.0498	0.205	1
Aminobutyrate degradation	1	1	1
Anandamide_degradation	1	1	1
Androgen/estrogene/progesterone biosynthesis	0.645	1	1
Angiogenesis	0.0791	1	1
Angiotensin II-stimulated signaling through G proteins and beta-arrestin	1	1	1
Apoptosis signaling pathway	1	1	1
Arginine biosynthesis	1	1	1
Ascorbate degradation	1	1	1
Asparagine and aspartate biosynthesis	1	1	1
ATP synthesis	1	1	1
Axon guidance mediated by netrin	1	1	1
Axon guidance mediated by semaphorins	1	1	1
Axon guidance mediated by Slit/Robo	1	1	1
B cell activation	1	1	1
Beta1 adrenergic receptor signaling pathway	1	1	1
Beta2 adrenergic receptor signaling pathway	1	1	1
Beta3 adrenergic receptor signaling pathway	1	1	1
Blood coagulation	1	1	1
Bupropion_degradation	1	1	1
Cadherin signaling pathway	1	1	1
Carnitine and CoA metabolism	1	1	1
Carnitine metabolism	1	1	1
Cell cycle	1	1	1
Cholesterol biosynthesis	1	1	1
Circadian clock system	1	1	1
Cobalamin biosynthesis	1	1	1
Coenzyme A biosynthesis	1	1	1
Cortocotropin releasing factor receptor signaling pathway	1	1	1
Cysteine biosynthesis	1	1	1
Cytoskeletal regulation by Rho GTPase	1	1	1
De novo purine biosynthesis	1	1	1
De novo pyrimidine deoxyribonucleotide biosynthesis	1	1	1
De novo pyrmidine ribonucleotides biosythesis	1	1	1
DNA replication	1	1	1
Dopamine receptor mediated signaling pathway	1	1	1
EGF receptor signaling pathway	1	1	1
Endogenous_cannabinoid_signaling	1	1	1
Endothelin signaling pathway	1	1	1
Enkephalin release	1	1	1
FAS signaling pathway	1	1	1
FGF signaling pathway	0.48	1	1
Flavin biosynthesis	1	1	1
Folate biosynthesis	1	1	1
Formyltetrahydroformate biosynthesis	1	1	1
Fructose galactose metabolism	0.494	1	1
GABA-B_receptor_II_signaling	1	1	1
Gamma-aminobutyric acid synthesis	1	1	1
General transcription by RNA polymerase I	1	1	1
General transcription regulation	1	1	1
Glutamine glutamate conversion	1	1	1
Glycolysis	0.068	1	1
Hedgehog signaling pathway	1	1	1
Heme biosynthesis	1	1	1
Heterotrimeric G-protein signaling pathway-Gi alpha and Gs alpha mediated pathway	1	1	1
Heterotrimeric G-protein signaling pathway-Gq alpha and Go alpha mediated pathway	1	1	1
Heterotrimeric G-protein signaling pathway-rod outer segment phototransduction	1	1	1
Histamine H1 receptor mediated signaling pathway	1	1	1
Histamine H2 receptor mediated signaling pathway	1	1	1
Histamine synthesis	1	1	1
Huntington disease	1	1	1
Hypoxia response via HIF activation	1	1	1
Inflammation mediated by chemokine and cytokine signaling pathway	1	1	1
Insulin/IGF pathway-mitogen activated protein kinase kinase/MAP kinase cascade	1	1	1
Insulin/IGF pathway-protein kinase B signaling cascade	1	1	1
Integrin signalling pathway	0.0018	0.00751	1
Interferon-gamma signaling pathway	1	1	1
Interleukin signaling pathway	1	1	1
Ionotropic glutamate receptor pathway	1	1	1
Isoleucine biosynthesis	1	1	1
JAK/STAT signaling pathway	1	1	1
Leucine biosynthesis	1	1	1
Lipoate_biosynthesis	1	1	1
Lysine biosynthesis	1	1	1
Mannose metabolism	1	1	1
Metabotropic glutamate receptor group I pathway	1	1	1
Metabotropic glutamate receptor group II pathway	1	1	1
Metabotropic glutamate receptor group III pathway	1	1	1
Methionine biosynthesis	1	1	1
Methylcitrate cycle	1	1	1
Methylmalonyl pathway	1	1	1
mRNA splicing	1	1	1
Muscarinic acetylcholine receptor 1 and 3 signaling pathway	1	1	1
Muscarinic acetylcholine receptor 2 and 4 signaling pathway	1	1	1
N-acetylglucosamine metabolism	1	1	1
Nicotine degradation	1	1	1
Nicotinic acetylcholine receptor signaling pathway	1	1	1
Notch signaling pathway	1	1	1
O-antigen biosynthesis	1	1	1
Opioid prodynorphin pathway	1	1	0.0398
Opioid proenkephalin pathway	1	1	1
Opioid proopiomelanocortin pathway	1	1	1
Ornithine degradation	1	1	1
Oxidative stress response	1	1	1
Oxytocin receptor mediated signaling pathway	1	1	1
p38 MAPK pathway	1	1	1
p53 pathway	1	1	1
p53 pathway by glucose deprivation	1	1	1
P53 pathway feedback loops 1	1	1	1
p53 pathway feedback loops 2	1	1	1
Parkinson disease	1	1	1
PDGF signaling pathway	1	1	1
Pentose phosphate pathway	1	1	1
Phenylalanine biosynthesis	1	1	1
Phenylethylamine degradation	1	1	1
PI3 kinase pathway	1	1	1
Plasminogen activating cascade	1	1	1
PLP biosynthesis	1	1	1
Proline biosynthesis	1	1	1
Purine metabolism	1	1	1
Pyridoxal phosphate salvage pathway	1	1	1
Pyrimidine Metabolism	1	1	1
Pyruvate metabolism	1	1	1
Ras Pathway	1	1	1
S adenosyl methionine biosynthesis	1	1	1
Salvage pyrimidine deoxyribonucleotides	1	1	1
Salvage pyrimidine ribonucleotides	1	1	1
Serine glycine biosynthesis	1	1	1
Succinate to proprionate conversion	1	1	1
Sulfate assimilation	1	1	1
Synaptic_vesicle_trafficking	1	1	1
T cell activation	1	1	1
TCA cycle	1	1	1
TGF-beta signaling pathway	1	1	1
Thiamine metabolism	1	1	1
Threonine biosynthesis	1	1	1
Thyrotropin-releasing hormone receptor signaling pathway	1	1	1
Toll receptor signaling pathway	1	1	1
Transcription regulation by bZIP transcription factor	1	1	1
Triacylglycerol metabolism	1	1	1
Tyrosine biosynthesis	1	1	1
Ubiquitin proteasome pathway	5.01e-06	1	1
Unclassified	0.00846	1	1
Valine biosynthesis	1	1	1
Vasopressin synthesis	0.655	0.484	0.00587
VEGF signaling pathway	1	1	1
Vitamin B6 metabolism	1	1	1
Vitamin D metabolism and pathway	1	1	1
Wnt signaling pathway	0.19	0.283	1
Xanthine and guanine salvage pathway	1	1	1

## Sheet: A. SAT biological process
Biological Process	SAT all significantly higher expressed (P-value)	SAT over 1.5-fold (P-value)	SAT over 10-fold (P-value)
Action potential propagation	1	1	1
Acyl-CoA metabolism	1	1	1
Amino acid activation	1	1	1
Amino acid biosynthesis	1	1	1
Amino acid catabolism	1	1	1
Amino acid metabolism	1	1	1
Amino acid metabolism regulation	1	1	1
Amino acid transport	1	1	1
Angiogenesis	1	1	1
Anion transport	1	1	1
Anterior/posterior patterning	1	1	1
Antioxidation and free radical removal	1	1	1
Apoptosis	1	0.0934	1
Apoptotic processes	1	1	1
Asymmetric protein localization	1	1	1
B-cell- and antibody-mediated immunity	1	1	1
Bile acid metabolism	1	1	1
Biological process unclassified	2.91e-19	2.29e-08	1
Blood circulation and gas exchange	1	1	1
Blood clotting	0.879	0.597	1
Calcium ion homeostasis	1	1	1
Calcium mediated signaling	1	1	1
Carbohydrate metabolism	0.0155	0.314	1
Carbohydrate transport	1	1	1
Cation transport	1	1	1
Cell adhesion	9.83e-07	1.22e-09	1
Cell adhesion-mediated signaling	0.232	0.000233	1
Cell communication	0.787	5.76e-06	1
Cell cycle	1	1	1
Cell cycle control	1	1	1
Cell motility	0.694	1	1
Cell proliferation and differentiation	1	1	1
Cell structure	1.54e-05	0.003	1
Cell structure and motility	5.77e-09	0.000728	1
Cell surface receptor mediated signal transduction	1	1	1
Chemosensory perception	0.00624	1	1
Cholesterol metabolism	1	1	1
Chromatin packaging and remodeling	1	1	1
Chromosome segregation	1	1	1
Coenzyme and prosthetic group metabolism	0.081	0.434	1
Coenzyme metabolism	1	1	1
Complement-mediated immunity	1	1	1
Constitutive exocytosis	1	1	1
Cytokine and chemokine mediated signaling pathway	1	1	1
Cytokine/chemokine mediated immunity	1	1	1
Cytokinesis	1	1	1
Determination of dorsal/ventral axis	1	1	1
Detoxification	1	1	1
Developmental processes	1.29e-07	5.32e-10	8.91e-05
Disaccharide metabolism	1	1	1
DNA degradation	0.589	1	1
DNA metabolism	1	1	1
DNA recombination	1	1	1
DNA repair	1	1	1
DNA replication	1	1	1
Ectoderm development	0.000674	3.51e-10	8.5e-07
Electron transport	0.74	1	1
Embryogenesis	1	1	1
Endocytosis	1	1	1
Endoderm development	1	1	1
Exocytosis	1	1	1
Extracellular matrix protein-mediated signaling	1	1	1
Extracellular transport and import	1	1	1
Fatty acid beta-oxidation	1	1	1
Fatty acid biosynthesis	1	1	1
Fatty acid desaturation	1	1	1
Fatty acid metabolism	0.0254	1	1
Ferredoxin metabolism	1	1	1
Fertilization	1	1	1
Gametogenesis	1	1	1
General mRNA transcription activities	1	1	1
General vesicle transport	1	1	1
Gluconeogenesis	1	1	1
Glucose homeostasis	1	1	1
Glycogen metabolism	1	1	1
Glycolysis	1	1	1
G-protein mediated signaling	1	1	1
Granulocyte-mediated immunity	1	1	1
Growth factor homeostasis	1	1	1
Gut mesoderm development	1	1	1
Hearing	1	1	1
Heart development	1	1	1
Hematopoiesis	1	1	1
Homeostasis	1	1	1
Immunity and defense	0.00195	0.00139	1
Induction of apoptosis	1	1	1
Inhibition of apoptosis	1	1	1
Interferon-mediated immunity	1	1	1
Intracellular protein traffic	0.000168	1	1
Intracellular signaling cascade	1	1	1
Ion transport	1	1	1
JAK-STAT cascade	1	1	1
JNK cascade	1	1	1
Lactation, mammary development	1	1	1
Ligand-mediated signaling	1	1	1
Lipid and fatty acid binding	1	1	1
Lipid and fatty acid transport	0.00493	0.0935	1
Lipid metabolism	1	1	1
Lipid, fatty acid and steroid metabolism	1.79e-12	4.85e-06	1
Lysosome transport	0.431	1	1
Macrophage-mediated immunity	1	1	1
MAPKKK cascade	1	1	1
Meiosis	1	1	1
Mesoderm development	1	1	1
Metabolism of cyclic nucleotides	1	1	1
MHCII-mediated immunity	1	1	1
MHCI-mediated immunity	1	1	1
Miscellaneous	1	1	1
Mitochondrial transport	1	1	1
Mitosis	1	1	1
Monosaccharide metabolism	1	1	1
mRNA capping	1	1	1
mRNA end-processing and stability	1	1	1
mRNA polyadenylation	1	1	1
mRNA splicing	1	1	1
mRNA transcription	1	1	0.00195
mRNA transcription elongation	1	1	1
mRNA transcription initiation	1	1	1
mRNA transcription regulation	1	0.29	0.000353
mRNA transcription termination	1	1	1
Muscle contraction	1	0.898	0.236
Muscle development	1	1	1
Natural killer cell mediated immunity	1	1	1
Nerve-nerve synaptic transmission	1	1	1
Neurogenesis	4.63e-05	2.27e-11	3.22e-07
Neuromuscular synaptic transmission	1	1	1
Neuronal activities	1	1	1
Neurotransmitter release	1	1	1
NF-kappaB cascade	1	1	1
Nitric oxide biosynthesis	1	1	1
Nitrogen metabolism	1	1	1
Nitrogen utilization	1	1	1
NO mediated signal transduction	1	1	1
Non-vertebrate process	0.527	0.295	1
Nuclear transport	1	1	1
Nucleoside, nucleotide and nucleic acid metabolism	1	1	0.0221
Nucleoside, nucleotide and nucleic acid transport	1	1	1
Olfaction	0.0132	1	1
Oncogene	1	1	1
Oncogenesis	1	1	1
Oogenesis	1	1	1
Other amino acid metabolism	1	1	1
Other apoptosis	0.741	0.52	1
Other blood circulation and gas exchange activity	1	1	1
Other carbohydrate metabolism	1	1	1
Other carbon metabolism	1	1	1
Other cell cycle process	1	1	1
Other coenzyme and prosthetic group metabolism	1	1	1
Other developmental process	1	1	1
Other homeostasis activities	1	1	1
Other immune and defense	1	0.938	1
Other intracellular protein traffic	0.543	1	1
Other intracellular signaling cascade	1	1	1
Other lipid, fatty acid and steroid metabolism	1	1	1
Other metabolism	3.48e-05	0.168	1
Other mRNA transcription	1	1	1
Other neuronal activity	1	0.444	1
Other nitrogen metabolism	1	1	1
Other nucleoside, nucleotide and nucleic acid metabolism	1	1	1
Other oncogenesis	1	1	1
Other pathways of electron transport	0.459	1	1
Other phosphate metabolism	1	1	1
Other polysaccharide metabolism	1	1	1
Other protein metabolism	0.0977	1	1
Other protein targeting and localization	1	1	1
Other receptor mediated signaling pathway	1	1	1
Other sensory perception	1	1	1
Other signal transduction	1	1	1
Other steroid metabolism	1	1	1
Other sulfur metabolism	1	1	1
Other transport	1	1	1
Oxidative phosphorylation	1	1	1
Pain sensation	1	1	1
Pentose-phosphate shunt	1	1	1
Peroxisome transport	1	1	1
Phagocytosis	1	1	1
Pheromone response	1	1	1
Phosphate metabolism	1	1	1
Phosphate transport	1	1	1
Phospholipid metabolism	0.0302	1	1
Pinocytosis	1	1	1
Polyphosphate biosynthesis	1	1	1
Polyphosphate catabolism	1	1	1
Porphyrin metabolism	1	1	1
Pre-mRNA processing	1	1	1
Protein acetylation	1	1	1
Protein ADP-ribosylation	1	1	1
Protein biosynthesis	1	1	1
Protein complex assembly	1	1	1
Protein disulfide-isomerase reaction	1	1	1
Protein folding	1	1	1
Protein glycosylation	1	1	1
Protein metabolism and modification	1e-05	1	1
Protein methylation	1	1	1
Protein modification	0.0288	1	1
Protein phosphorylation	1	1	1
Protein targeting	1	1	1
Protein targeting and localization	1	1	1
Protein-lipid modification	1	1	1
Proteolysis	3.65e-05	1	1
Pterin metabolism	1	1	1
Purine metabolism	1	1	1
Pyrimidine metabolism	1	1	1
Receptor mediated endocytosis	1	1	1
Receptor protein serine/threonine kinase signaling pathway	1	1	1
Receptor protein tyrosine kinase signaling pathway	1	1	1
Regulated exocytosis	1	1	1
Regulation of carbohydrate metabolism	1	1	1
Regulation of lipid, fatty acid and steroid metabolism	1	1	1
Regulation of nucleoside, nucleotide metabolism	1	1	1
Regulation of phosphate metabolism	1	1	1
Regulation of vasoconstriction, dilation	1	1	1
Reverse transcription	1	1	1
RNA catabolism	1	1	1
RNA localization	0.86	1	1
rRNA metabolism	1	1	1
Segment specification	1	1	1
Sensory perception	0.00876	1	1
Sex determination	1	1	1
Signal transduction	0.0891	0.000133	1
Skeletal development	1	0.312	1
Small molecule transport	1	1	1
Spermatogenesis and motility	1	1	1
Steroid hormone metabolism	1	1	1
Steroid hormone-mediated signaling	1	1	0.11
Steroid metabolism	0.282	1	1
Stress response	0.722	1	1
Sulfur metabolism	1	1	1
Sulfur redox metabolism	1	1	1
Synaptic transmission	1	1	1
Taste	1	1	1
T-cell mediated immunity	1	1	1
Translational regulation	1	1	1
Transport	0.127	0.324	1
Tricarboxylic acid pathway	1	1	1
tRNA metabolism	1	1	1
Tumor suppressor	1	1	1
Vision	1	1	1
Vitamin biosynthesis	1	1	1
Vitamin catabolism	1	1	1
Vitamin metabolism	0.708	0.0489	1
Vitamin/cofactor transport	1	1	1

## Sheet: A. SAT molecular function
Molecular Function	SAT all significantly higher expressed (P-value)	SAT over 1.5-fold (P-value)	SAT over 10-fold (P-value)
Acetylcholine receptor	1	1	1
Acetyltransferase	1	1	1
Actin and actin related protein	1	1	1
Actin binding cytoskeletal protein	0.0201	1	1
Actin binding motor protein	1	1	1
Acyltransferase	0.0661	0.866	1
Adenylate cyclase	1	1	1
Aldolase	1	1	1
Amino acid kinase	1	1	1
Amino acid transporter	1	1	1
Aminoacyl-tRNA synthetase	1	1	1
Amylase	1	1	1
Anion channel	1	1	1
Annexin	0.00979	1	1
Antibacterial response protein	1	1	1
Apolipoprotein	1	1	1
Aspartic protease	1	1	1
ATP synthase	1	1	1
ATP-binding cassette (ABC) transporter	1	1	1
Basal transcription factor	1	1	1
Basic helix-loop-helix transcription factor	1	1	1
Cadherin	1	0.497	1
Calmodulin related protein	1	1	1
CAM family adhesion molecule	1	1	1
Carbohydrate kinase	1	1	1
Carbohydrate phosphatase	1	1	1
Carbohydrate transporter	1	1	1
Cation transporter	1	1	1
Cell adhesion molecule	0.00106	2.18e-05	0.815
Cell junction protein	1	1	1
Centromere DNA-binding protein	1	1	1
Chaperone	1	1	1
Chaperonin	1	1	1
Chemokine	1	1	1
Chromatin/chromatin-binding protein	0.528	1	1
Complement component	1	1	1
CREB transcription factor	1	1	1
Cyclase	1	1	1
Cyclic nucleotide-gated ion channel	1	1	1
Cysteine protease	1	1	1
Cysteine protease inhibitor	1	1	1
Cytokine	1	1	1
Cytokine receptor	1	1	1
Cytoskeletal protein	5.74e-06	1	1
Damaged DNA-binding protein	1	1	1
Deacetylase	1	1	1
Deaminase	1	1	1
Decarboxylase	1	1	1
Defense/immunity protein	1	0.437	1
Dehydratase	1	1	1
Dehydrogenase	0.00397	0.637	1
DNA glycosylase	1	1	1
DNA helicase	1	1	1
DNA ligase	1	1	1
DNA methyltransferase	1	1	1
DNA photolyase	1	1	1
DNA polymerase processivity factor	1	1	1
DNA strand-pairing protein	1	1	1
DNA topoisomerase	1	1	1
DNA-directed DNA polymerase	1	1	1
DNA-directed RNA polymerase	1	1	1
Double-stranded DNA binding protein	1	1	1
Endodeoxyribonuclease	0.0213	1	1
Endoribonuclease	1	1	1
Epimerase/racemase	1	1	1
Esterase	1	1	1
Exodeoxyribonuclease	1	0.868	1
Exoribonuclease	1	1	1
Extracellular matrix	0.00126	1.87e-08	1
Extracellular matrix glycoprotein	1	0.497	1
Extracellular matrix linker protein	1	1	1
Extracellular matrix structural protein	0.0199	0.000651	1
GABA receptor	1	1	1
Galactosidase	1	1	1
Gap junction	1	1	1
Glucosidase	1	1	1
Glutamate receptor	1	1	1
Glycosidase	1	1	1
Glycosyltransferase	1	1	1
G-protein	1	1	1
G-protein coupled receptor	1	1	1
G-protein modulator	1	1	1
Growth factor	1	0.283	1
Guanylate cyclase	1	1	1
Guanyl-nucleotide exchange factor	1	1	1
Helicase	1	1	1
Histone	1	1	1
HMG box transcription factor	1	1	1
Homeobox transcription factor	0.488	3e-05	1.6e-06
Hsp 70 family chaperone	1	1	1
Hsp 90 family chaperone	1	1	1
Hydratase	1	1	1
Hydrogen transporter	1	1	1
Hydrolase	0.023	0.87	1
Hydroxylase	1	1	1
Immunoglobulin	1	1	1
Immunoglobulin receptor family member	1	1	1
Interferon	1	1	1
Interferon receptor	1	1	0.534
Interleukin	1	1	1
Interleukin receptor	1	1	1
Intermediate filament	1	1	1
Intermediate filament binding protein	1	1	1
Ion channel	1	1	1
Isomerase	1	1	1
Kinase	1	1	1
Kinase activator	1	1	1
Kinase inhibitor	1	1	1
Kinase modulator	1	1	1
KRAB box transcription factor	1	1	1
Large G-protein	1	1	1
Ligand-gated ion channel	1	1	1
Ligase	0.258	1	1
Lipase	1	1	1
Lyase	0.0546	1	1
Major histocompatibility complex antigen	1	1	1
Membrane traffic protein	0.000304	1	1
Membrane traffic regulatory protein	1	1	1
Membrane-bound signaling molecule	1	0.098	1
Metalloprotease	0.0214	0.0019	1
Metalloprotease inhibitor	1	1	1
Methyltransferase	1	1	1
Microtubule binding motor protein	1	1	1
Microtubule family cytoskeletal protein	0.00321	1	1
Miscellaneous function	0.185	1	1
Mitochondrial carrier protein	1	1	1
Molecular function unclassified	7.03e-21	1.96e-08	1
mRNA polyadenylation factor	1	1	1
mRNA processing factor	1	1	1
mRNA splicing factor	1	1	1
Mutase	1	1	1
Myelin protein	1	1	1
Neuropeptide	1	1	0.0202
Neurotrophic factor	1	1	1
Non-motor actin binding protein	0.017	1	1
Non-motor microtubule binding protein	0.0685	1	1
Non-receptor serine/threonine protein kinase	1	1	1
Non-receptor tyrosine protein kinase	1	1	1
Nuclear hormone receptor	1	1	1
Nuclease	1	1	1
Nucleic acid binding	1	1	0.00686
Nucleotide kinase	1	1	1
Nucleotide phosphatase	1	1	1
Nucleotidyltransferase	1	1	1
Other actin family cytoskeletal protein	1	1	1
Other cell adhesion molecule	1	1	1
Other cell junction protein	1	1	1
Other chaperones	1	1	1
Other cytokine	1	1	1
Other cytokine receptor	1	1	1
Other cytoskeletal proteins	1	1	1
Other defense and immunity protein	1	1	1
Other DNA-binding protein	1	0.977	0.0096
Other enzyme activator	1	1	1
Other enzyme inhibitor	1	1	1
Other enzyme regulator	1	1	1
Other extracellular matrix	1	0.0277	1
Other G-protein modulator	1	1	1
Other hydrolase	1	1	1
Other ion channel	1	1	1
Other isomerase	1	1	1
Other kinase	1	1	1
Other ligand-gated ion channel	1	1	1
Other ligase	1	1	1
Other lyase	1	1	1
Other membrane traffic protein	1	1	1
Other microtubule family cytoskeletal protein	1	1	1
Other miscellaneous function protein	0.0286	1	1
Other nucleic acid binding	1	1	1
Other oxidoreductase	1	1	1
Other phosphatase	1	1	1
Other protease inhibitor	1	1	1
Other proteases	1	1	1
Other receptor	0.00616	0.00249	1
Other RNA-binding protein	1	1	1
Other select calcium binding proteins	1	1	1
Other signaling molecule	1	1	1
Other synthase/synthetase	1	1	1
Other transcription factor	1	1	1
Other transfer/carrier protein	1	1	1
Other transferase	1	1	1
Other transporter	1	1	1
Other viral protein	1	1	1
Other zinc finger transcription factor	1	1	1
Oxidase	1	1	1
Oxidoreductase	6.88e-07	0.00185	1
Oxygenase	1	1	1
Peptide hormone	1	1	0.338
Peroxidase	1	1	1
Phosphatase	0.576	1	1
Phosphatase activator	1	1	1
Phosphatase inhibitor	1	1	1
Phosphatase modulator	1	1	1
Phosphodiesterase	1	1	1
Phospholipase	1	1	1
Phosphorylase	1	1	1
Primase	1	1	1
Protease	0.00202	0.151	1
Protease inhibitor	1	1	1
Protein kinase	1	1	1
Protein kinase receptor	1	1	1
Protein phosphatase	1	1	1
Pyrophosphatase	1	1	1
Receptor	1	0.0859	1
Reductase	0.00303	0.394	1
Replication origin binding protein	1	1	1
Reverse transcriptase	1	1	1
Ribonucleoprotein	1	1	1
Ribosomal protein	0.165	0.0069	1
RNA helicase	1	1	1
RNA methyltransferase	1	1	1
Select calcium binding protein	0.000227	1	1
Select regulatory molecule	0.00877	1	1
Serine protease	1	1	1
Serine protease inhibitor	1	1	1
Serine/threonine protein kinase receptor	1	1	1
Signaling molecule	0.0185	1.03e-05	0.434
Single-stranded DNA-binding protein	1	1	1
Small GTPase	1	1	1
SNARE protein	1	1	1
Storage protein	1	1	1
Structural protein	1	1	1
Surfactant	1	1	1
Synthase	1	1	1
Synthase and synthetase	1	1	1
Synthetase	1	1	1
TGF-beta receptor	1	1	1
Tight junction	1	1	1
Transaldolase	1	1	1
Transaminase	1	1	1
Transcription cofactor	1	1	1
Transcription factor	1	1	0.00607
Transfer/carrier protein	1.47e-05	0.764	1
Transferase	0.0824	0.294	1
Transketolase	1	1	1
Translation elongation factor	1	1	1
Translation factor	1	1	1
Translation initiation factor	1	1	1
Translation release factor	1	1	1
Transmembrane receptor regulatory/adaptor protein	1	1	1
Transporter	1	1	1
Tubulin	1	1	1
Tumor necrosis factor family member	1	1	1
Tumor necrosis factor receptor	1	1	1
Tyrosine protein kinase receptor	1	1	1
Ubiquitin-protein ligase	1	1	1
Vesicle coat protein	1	1	1
Viral coat protein	1	1	1
Viral protein	1	1	1
Voltage-gated calcium channel	1	1	1
Voltage-gated ion channel	1	1	1
Voltage-gated potassium channel	1	1	1
Voltage-gated sodium channel	1	1	1
Zinc finger transcription factor	1	1	1

## Sheet: B. VAT pathway
Pathway	VAT all significantly higher expressed (P-value)	VAT over 1.5-fold (P-value)	VAT over 10-fold (P-value)
2-arachidonoylglycerol biosynthesis	1	1	1
5HT1 type receptor mediated signaling pathway	1	1	1
5HT2 type receptor mediated signaling pathway	1	1	1
5HT3 type receptor mediated signaling pathway	1	1	1
5HT4 type receptor mediated signaling pathway	1	1	1
5-Hydroxytryptamine biosynthesis	1	1	1
5-Hydroxytryptamine degredation	0.022	0.00418	1
Acetate utilization	1	1	1
Adenine and hypoxanthine salvage pathway	1	1	1
Adrenaline and noradrenaline biosynthesis	1	1	1
Alanine biosynthesis	1	1	1
Allantoin degradation	1	1	1
Alpha adrenergic receptor signaling pathway	0.0618	0.0742	1
Alzheimer disease-amyloid secretase pathway	1	0.726	1
Alzheimer disease-presenilin pathway	0.143	0.0175	0.912
Aminobutyrate degradation	1	1	1
Anandamide_degradation	1	1	1
Androgen/estrogene/progesterone biosynthesis	1	1	1
Angiogenesis	0.00335	0.00186	1
Angiotensin II-stimulated signaling through G proteins and beta-arrestin	0.481	0.342	1
Apoptosis signaling pathway	1	1	1
Arginine biosynthesis	1	1	1
Ascorbate degradation	1	1	1
Asparagine and aspartate biosynthesis	1	1	1
ATP synthesis	1	1	1
Axon guidance mediated by netrin	1	1	1
Axon guidance mediated by semaphorins	1	1	1
Axon guidance mediated by Slit/Robo	1	1	1
B cell activation	1	1	1
Beta1 adrenergic receptor signaling pathway	1	1	1
Beta2 adrenergic receptor signaling pathway	1	1	1
Beta3 adrenergic receptor signaling pathway	1	1	1
Blood coagulation	1	1	1
Bupropion_degradation	1	1	1
Cadherin signaling pathway	0.0435	0.00965	1
Carnitine and CoA metabolism	1	1	1
Carnitine metabolism	1	1	1
Cell cycle	1	1	1
Cholesterol biosynthesis	1	1	1
Circadian clock system	1	1	1
Cobalamin biosynthesis	1	1	1
Coenzyme A biosynthesis	1	1	1
Cortocotropin releasing factor receptor signaling pathway	1	1	1
Cysteine biosynthesis	1	1	1
Cytoskeletal regulation by Rho GTPase	1	1	1
De novo purine biosynthesis	1	1	1
De novo pyrimidine deoxyribonucleotide biosynthesis	1	1	1
De novo pyrmidine ribonucleotides biosythesis	1	1	1
DNA replication	1	1	1
Dopamine receptor mediated signaling pathway	1	1	1
EGF receptor signaling pathway	1	1	1
Endogenous_cannabinoid_signaling	1	1	1
Endothelin signaling pathway	1	1	1
Enkephalin release	1	1	1
FAS signaling pathway	1	1	1
FGF signaling pathway	1	1	1
Flavin biosynthesis	1	1	1
Folate biosynthesis	1	1	1
Formyltetrahydroformate biosynthesis	1	1	1
Fructose galactose metabolism	1	1	1
GABA-B_receptor_II_signaling	1	1	1
Gamma-aminobutyric acid synthesis	1	1	1
General transcription by RNA polymerase I	1	1	1
General transcription regulation	1	1	1
Glutamine glutamate conversion	1	1	1
Glycolysis	1	1	1
Hedgehog signaling pathway	1	1	1
Heme biosynthesis	1	1	1
Heterotrimeric G-protein signaling pathway-Gi alpha and Gs alpha mediated pathway	1	1	1
Heterotrimeric G-protein signaling pathway-Gq alpha and Go alpha mediated pathway	0.549	0.725	1
Heterotrimeric G-protein signaling pathway-rod outer segment phototransduction	1	1	1
Histamine H1 receptor mediated signaling pathway	1	1	1
Histamine H2 receptor mediated signaling pathway	1	1	1
Histamine synthesis	1	1	1
Huntington disease	1	1	1
Hypoxia response via HIF activation	1	1	1
Inflammation mediated by chemokine and cytokine signaling pathway	1	0.748	1
Insulin/IGF pathway-mitogen activated protein kinase kinase/MAP kinase cascade	1	1	1
Insulin/IGF pathway-protein kinase B signaling cascade	1	1	1
Integrin signalling pathway	1	1	1
Interferon-gamma signaling pathway	1	1	1
Interleukin signaling pathway	1	1	1
Ionotropic glutamate receptor pathway	1	1	1
Isoleucine biosynthesis	1	1	1
JAK/STAT signaling pathway	1	1	1
Leucine biosynthesis	1	1	1
Lipoate_biosynthesis	1	1	1
Lysine biosynthesis	1	1	1
Mannose metabolism	1	1	1
Metabotropic glutamate receptor group I pathway	1	1	1
Metabotropic glutamate receptor group II pathway	1	1	1
Metabotropic glutamate receptor group III pathway	1	1	1
Methionine biosynthesis	1	1	1
Methylcitrate cycle	1	1	1
Methylmalonyl pathway	1	1	1
mRNA splicing	1	1	1
Muscarinic acetylcholine receptor 1 and 3 signaling pathway	1	1	1
Muscarinic acetylcholine receptor 2 and 4 signaling pathway	1	1	1
N-acetylglucosamine metabolism	1	1	1
Nicotine degradation	1	1	1
Nicotinic acetylcholine receptor signaling pathway	1	1	1
Notch signaling pathway	1	1	1
O-antigen biosynthesis	1	1	1
Opioid prodynorphin pathway	1	1	1
Opioid proenkephalin pathway	1	1	1
Opioid proopiomelanocortin pathway	1	1	1
Ornithine degradation	1	1	1
Oxidative stress response	1	1	1
Oxytocin receptor mediated signaling pathway	1	0.801	1
p38 MAPK pathway	1	1	1
p53 pathway	1	1	1
p53 pathway by glucose deprivation	1	1	1
P53 pathway feedback loops 1	1	1	1
p53 pathway feedback loops 2	1	1	1
Parkinson disease	0.548	1	1
PDGF signaling pathway	1	1	1
Pentose phosphate pathway	1	1	1
Phenylalanine biosynthesis	1	1	1
Phenylethylamine degradation	0.187	0.0607	1
PI3 kinase pathway	1	1	1
Plasminogen activating cascade	1	1	1
PLP biosynthesis	1	1	1
Proline biosynthesis	1	1	1
Purine metabolism	1	1	1
Pyridoxal phosphate salvage pathway	1	1	1
Pyrimidine Metabolism	1	1	1
Pyruvate metabolism	1	1	1
Ras Pathway	1	1	1
S adenosyl methionine biosynthesis	1	1	1
Salvage pyrimidine deoxyribonucleotides	1	1	1
Salvage pyrimidine ribonucleotides	1	1	1
Serine glycine biosynthesis	1	1	1
Succinate to proprionate conversion	1	1	1
Sulfate assimilation	1	1	1
Synaptic_vesicle_trafficking	1	1	1
T cell activation	1	1	1
TCA cycle	1	1	1
TGF-beta signaling pathway	1	1	1
Thiamine metabolism	1	1	1
Threonine biosynthesis	1	1	1
Thyrotropin-releasing hormone receptor signaling pathway	1	0.735	1
Toll receptor signaling pathway	1	1	1
Transcription regulation by bZIP transcription factor	1	1	1
Triacylglycerol metabolism	1	1	1
Tyrosine biosynthesis	1	1	1
Ubiquitin proteasome pathway	1	1	1
Unclassified	0.00062	0.00181	1
Valine biosynthesis	1	1	1
Vasopressin synthesis	1	1	1
VEGF signaling pathway	1	1	1
Vitamin B6 metabolism	1	1	1
Vitamin D metabolism and pathway	1	1	1
Wnt signaling pathway	1.66e-05	0.000443	1
Xanthine and guanine salvage pathway	1	1	1

## Sheet: B. VAT biological process
Biological Process	VAT all significantly higher expressed (P-value)	VAT over 1.5-fold (P-value)	VAT over 10-fold (P-value)
Action potential propagation	1	1	1
Acyl-CoA metabolism	1	1	1
Amino acid actiVATion	1	1	1
Amino acid biosynthesis	1	1	1
Amino acid catabolism	1	1	1
Amino acid metabolism	1	1	1
Amino acid metabolism regulation	1	1	1
Amino acid transport	1	1	1
Angiogenesis	1	1	1
Anion transport	1	1	1
Anterior/posterior patterning	1	1	1
Antioxidation and free radical removal	1	1	1
Apoptosis	1	1	1
Apoptotic processes	1	1	1
Asymmetric protein localization	1	1	1
B-cell- and antibody-mediated immunity	1	1	1
Bile acid metabolism	1	1	1
Biological process unclassified	3.39e-22	8.78e-20	0.00205
Blood circulation and gas exchange	1	1	1
Blood clotting	1	1	1
Calcium ion homeostasis	1	1	1
Calcium mediated signaling	1	0.367	1
Carbohydrate metabolism	1	1	1
Carbohydrate transport	1	1	1
Cation transport	0.127	0.00739	1
Cell adhesion	9.07e-08	5.39e-08	0.00179
Cell adhesion-mediated signaling	0.00231	4.81e-05	0.115
Cell communication	1.3e-12	2.85e-14	0.00103
Cell cycle	1	1	1
Cell cycle control	0.0126	0.0113	1
Cell motility	0.0492	0.114	1
Cell proliferation and differentiation	0.004	0.00328	1
Cell structure	0.248	0.064	1
Cell structure and motility	0.00863	0.00586	1
Cell surface receptor mediated signal transduction	5.63e-05	8.28e-08	0.149
Chemosensory perception	1	1	1
Cholesterol metabolism	1	1	1
Chromatin packaging and remodeling	1	1	1
Chromosome segregation	1	1	1
Coenzyme and prosthetic group metabolism	1	1	1
Coenzyme metabolism	1	1	1
Complement-mediated immunity	0.000305	7.6e-05	1
Constitutive exocytosis	1	1	1
Cytokine and chemokine mediated signaling pathway	1	0.17	1
Cytokine/chemokine mediated immunity	1	1	1
Cytokinesis	1	1	1
Determination of dorsal/ventral axis	1	1	1
Detoxification	1	1	1
Developmental processes	7.45e-18	1.43e-18	0.022
Disaccharide metabolism	1	1	1
DNA degradation	1	1	1
DNA metabolism	1	1	1
DNA recombination	1	1	1
DNA repair	1	1	1
DNA replication	1	1	1
Ectoderm development	3.91e-09	4.05e-10	0.315
Electron transport	1	1	1
Embryogenesis	1	1	1
Endocytosis	1	1	1
Endoderm development	1	1	1
Exocytosis	1	1	1
Extracellular matrix protein-mediated signaling	0.00598	0.00998	1
Extracellular transport and import	1	1	1
Fatty acid beta-oxidation	1	1	1
Fatty acid biosynthesis	0.745	1	1
Fatty acid desaturation	1	1	1
Fatty acid metabolism	1	1	1
Ferredoxin metabolism	1	1	1
Fertilization	1	1	1
Gametogenesis	1	0.471	1
General mRNA transcription activities	1	1	1
General vesicle transport	1	1	1
Gluconeogenesis	1	1	1
Glucose homeostasis	1	1	1
Glycogen metabolism	1	1	1
Glycolysis	1	1	1
G-protein mediated signaling	1	1	1
Granulocyte-mediated immunity	0.103	0.827	1
Growth factor homeostasis	0.0435	1	1
Gut mesoderm development	1	1	1
Hearing	1	1	1
Heart development	0.455	0.0665	1
Hematopoiesis	1	1	1
Homeostasis	0.0488	0.0776	1
Immunity and defense	4e-08	2.37e-09	1
Induction of apoptosis	1	1	1
Inhibition of apoptosis	1	1	1
Interferon-mediated immunity	1	1	1
Intracellular protein traffic	1	1	1
Intracellular signaling cascade	0.626	0.185	1
Ion transport	0.0135	0.000299	1
JAK-STAT cascade	1	1	1
JNK cascade	1	1	1
Lactation, mammary development	1	1	1
Ligand-mediated signaling	0.000151	2.35e-05	1
Lipid and fatty acid binding	1	1	1
Lipid and fatty acid transport	1	1	1
Lipid metabolism	1	1	1
Lipid, fatty acid and steroid metabolism	0.175	0.0351	1
Lysosome transport	1	1	1
Macrophage-mediated immunity	1	1	1
MAPKKK cascade	1	1	1
Meiosis	1	1	1
Mesoderm development	8.4e-05	0.00689	1
Metabolism of cyclic nucleotides	0.641	1	1
MHCII-mediated immunity	1	1	1
MHCI-mediated immunity	1	1	1
Miscellaneous	0.346	0.58	1
Mitochondrial transport	1	1	1
Mitosis	1	1	1
Monosaccharide metabolism	1	1	1
mRNA capping	1	1	1
mRNA end-processing and stability	1	1	1
mRNA polyadenylation	1	1	1
mRNA splicing	1	1	1
mRNA transcription	1	1	1
mRNA transcription elongation	1	1	1
mRNA transcription initiation	1	1	1
mRNA transcription regulation	0.716	1	1
mRNA transcription termination	1	1	1
Muscle contraction	0.00355	0.00417	1
Muscle development	0.0613	0.216	1
Natural killer cell mediated immunity	1	1	1
Nerve-nerve synaptic transmission	1	1	1
Neurogenesis	5.7e-06	7.51e-06	1
Neuromuscular synaptic transmission	1	1	1
Neuronal activities	0.00621	0.000266	0.217
Neurotransmitter release	1	1	1
NF-kappaB cascade	1	1	1
Nitric oxide biosynthesis	1	1	1
Nitrogen metabolism	1	1	1
Nitrogen utilization	1	1	1
NO mediated signal transduction	1	1	1
Non-vertebrate process	1	1	1
Nuclear transport	1	1	1
Nucleoside, nucleotide and nucleic acid metabolism	1	1	1
Nucleoside, nucleotide and nucleic acid transport	1	1	1
Olfaction	0.291	1	1
Oncogene	1	1	1
Oncogenesis	0.0474	0.018	1
Oogenesis	1	1	1
Other amino acid metabolism	1	1	1
Other apoptosis	1	1	1
Other blood circulation and gas exchange activity	1	0.453	1
Other carbohydrate metabolism	1	1	1
Other carbon metabolism	0.194	0.0672	1
Other cell cycle process	1	1	1
Other coenzyme and prosthetic group metabolism	1	1	1
Other developmental process	0.0445	0.00792	0.258
Other homeostasis activities	0.614	0.33	1
Other immune and defense	1	1	1
Other intracellular protein traffic	1	1	1
Other intracellular signaling cascade	1	1	1
Other lipid, fatty acid and steroid metabolism	0.807	1	0.987
Other metabolism	0.23	0.36	1
Other mRNA transcription	1	1	1
Other neuronal activity	0.205	0.308	1
Other nitrogen metabolism	1	1	1
Other nucleoside, nucleotide and nucleic acid metabolism	1	1	1
Other oncogenesis	1	1	1
Other pathways of electron transport	1	1	1
Other phosphate metabolism	1	1	1
Other polysaccharide metabolism	1	1	1
Other protein metabolism	1	1	1
Other protein targeting and localization	1	1	1
Other receptor mediated signaling pathway	1	1	1
Other sensory perception	0.695	1	1
Other signal transduction	0.736	1	1
Other steroid metabolism	1	1	1
Other sulfur metabolism	1	1	1
Other transport	1	1	1
Oxidative phosphorylation	1	1	1
Pain sensation	1	1	1
Pentose-phosphate shunt	1	1	1
Peroxisome transport	1	1	1
Phagocytosis	1	1	1
Pheromone response	1	1	1
Phosphate metabolism	1	1	1
Phosphate transport	1	1	1
Phospholipid metabolism	1	1	1
Pinocytosis	1	1	1
Polyphosphate biosynthesis	1	1	1
Polyphosphate catabolism	1	1	1
Porphyrin metabolism	1	1	1
Pre-mRNA processing	1	1	1
Protein acetylation	1	1	1
Protein ADP-ribosylation	1	1	1
Protein biosynthesis	1	0.0532	1
Protein complex assembly	1	1	1
Protein disulfide-isomerase reaction	1	1	1
Protein folding	0.695	1	1
Protein glycosylation	1	1	1
Protein metabolism and modification	0.00059	0.107	1
Protein methylation	1	1	1
Protein modification	0.0197	0.0194	1
Protein phosphorylation	0.0268	0.00102	1
Protein targeting	1	1	1
Protein targeting and localization	1	1	1
Protein-lipid modification	1	1	1
Proteolysis	1	0.427	1
Pterin metabolism	1	1	1
Purine metabolism	1	1	1
Pyrimidine metabolism	1	1	1
Receptor mediated endocytosis	0.338	0.261	1
Receptor protein serine/threonine kinase signaling pathway	1	1	1
Receptor protein tyrosine kinase signaling pathway	2.99e-06	5.09e-05	1
Regulated exocytosis	1	1	1
Regulation of carbohydrate metabolism	1	1	1
Regulation of lipid, fatty acid and steroid metabolism	1	1	1
Regulation of nucleoside, nucleotide metabolism	1	1	1
Regulation of phosphate metabolism	1	1	1
Regulation of vasoconstriction, dilation	1	1	1
Reverse transcription	1	1	1
RNA catabolism	1	1	1
RNA localization	1	1	1
rRNA metabolism	1	1	1
Segment specification	1	1	1
Sensory perception	1	1	1
Sex determination	1	1	1
Signal transduction	2.9e-17	1.02e-21	1.7e-06
Skeletal development	0.104	0.572	1
Small molecule transport	1	1	1
Spermatogenesis and motility	1	1	1
Steroid hormone metabolism	1	1	1
Steroid hormone-mediated signaling	1	1	1
Steroid metabolism	1	1	1
Stress response	0.0191	0.171	1
Sulfur metabolism	1	1	1
Sulfur redox metabolism	1	1	1
Synaptic transmission	1	0.07	1
Taste	1	1	1
T-cell mediated immunity	1	0.125	1
Translational regulation	1	1	1
Transport	0.17	0.0203	1
Tricarboxylic acid pathway	1	1	1
tRNA metabolism	1	1	1
Tumor suppressor	1	1	1
Vision	1	1	1
Vitamin biosynthesis	1	1	1
Vitamin catabolism	1	1	1
Vitamin metabolism	1	1	1
Vitamin/cofactor transport	1	1	1

## Sheet: B. VAT molecular function
Molecular Function	VAT all significantly higher expressed (P-value)	VAT over 1.5-fold (P-value)	VAT over 10-fold (P-value)
Acetylcholine receptor	1	1	1
Acetyltransferase	1	1	1
Actin and actin related protein	1	1	1
Actin binding cytoskeletal protein	1	0.936	1
Actin binding motor protein	1	1	1
Acyltransferase	1	1	1
Adenylate cyclase	1	1	1
Aldolase	1	1	1
Amino acid kinase	1	1	1
Amino acid transporter	1	1	1
Aminoacyl-tRNA synthetase	1	1	1
Amylase	1	1	1
Anion channel	1	1	1
Annexin	3.49e-05	0.000163	0.0703
Antibacterial response protein	1	1	1
Apolipoprotein	1	1	1
Aspartic protease	1	1	1
ATP synthase	1	1	1
ATP-binding cassette (ABC) transporter	1	1	1
Basal transcription factor	1	1	1
Basic helix-loop-helix transcription factor	1	1	1
Cadherin	1	1	1
Calmodulin related protein	0.0515	1	1
CAM family adhesion molecule	0.273	0.119	1
Carbohydrate kinase	1	1	1
Carbohydrate phosphatase	1	1	1
Carbohydrate transporter	1	1	1
Cation transporter	1	1	1
Cell adhesion molecule	2.22e-07	2.35e-07	0.0982
Cell junction protein	0.159	0.0154	0.0431
Centromere DNA-binding protein	1	1	1
Chaperone	0.00179	0.954	1
Chaperonin	1	1	1
Chemokine	1	1	1
Chromatin/chromatin-binding protein	1	0.765	1
Complement component	0.000723	3.19e-05	1
CREB transcription factor	1	1	1
Cyclase	1	1	1
Cyclic nucleotide-gated ion channel	1	1	1
Cysteine protease	1	1	1
Cysteine protease inhibitor	1	1	1
Cytokine	1	1	1
Cytokine receptor	1	1	1
Cytoskeletal protein	0.965	0.472	1
Damaged DNA-binding protein	1	1	1
Deacetylase	1	1	1
Deaminase	1	1	1
Decarboxylase	1	1	1
Defense/immunity protein	0.0417	0.00154	1
Dehydratase	1	1	1
Dehydrogenase	1	0.598	1
DNA glycosylase	1	1	1
DNA helicase	1	1	1
DNA ligase	1	1	1
DNA methyltransferase	1	1	1
DNA photolyase	1	1	1
DNA polymerase processivity factor	1	1	1
DNA strand-pairing protein	1	1	1
DNA topoisomerase	1	1	1
DNA-directed DNA polymerase	1	1	1
DNA-directed RNA polymerase	1	1	1
Double-stranded DNA binding protein	1	1	1
Endodeoxyribonuclease	1	1	1
Endoribonuclease	1	1	1
Epimerase/racemase	1	1	1
Esterase	1	1	1
Exodeoxyribonuclease	1	1	1
Exoribonuclease	1	1	1
Extracellular matrix	5.19e-06	3.25e-06	0.0842
Extracellular matrix glycoprotein	0.093	0.213	1
Extracellular matrix linker protein	0.635	0.172	1
Extracellular matrix structural protein	0.105	1	1
GABA receptor	1	1	1
Galactosidase	1	1	1
Gap junction	1	1	1
Glucosidase	1	1	1
Glutamate receptor	1	1	1
Glycosidase	1	1	1
Glycosyltransferase	1	1	1
G-protein	1	1	1
G-protein coupled receptor	1	1	1
G-protein modulator	1	1	1
Growth factor	0.0105	0.0146	1
Guanylate cyclase	1	1	1
Guanyl-nucleotide exchange factor	1	1	1
Helicase	1	1	1
Histone	1	1	1
HMG box transcription factor	1	1	1
Homeobox transcription factor	1	1	1
Hsp 70 family chaperone	0.772	1	1
Hsp 90 family chaperone	1	1	1
Hydratase	1	1	1
Hydrogen transporter	1	1	1
Hydrolase	1	1	1
Hydroxylase	0.433	0.864	1
Immunoglobulin	1	1	1
Immunoglobulin receptor family member	1	1	1
Interferon	1	1	1
Interferon receptor	1	1	1
Interleukin	1	1	1
Interleukin receptor	1	1	1
Intermediate filament	1	1	0.198
Intermediate filament binding protein	1	1	1
Ion channel	0.0253	0.00219	1
Isomerase	1	1	1
Kinase	0.000777	0.000357	1
Kinase activator	1	1	1
Kinase inhibitor	1	1	1
Kinase modulator	1	1	1
KRAB box transcription factor	1	1	1
Large G-protein	1	1	1
Ligand-gated ion channel	1	1	1
Ligase	1	0.417	1
Lipase	1	1	1
Lyase	1	1	1
Major histocompatibility complex antigen	1	1	1
Membrane traffic protein	1	1	1
Membrane traffic regulatory protein	1	1	1
Membrane-bound signaling molecule	1	0.237	1
Metalloprotease	1	1	1
Metalloprotease inhibitor	1	1	1
Methyltransferase	1	1	1
Microtubule binding motor protein	1	1	1
Microtubule family cytoskeletal protein	1	1	1
Miscellaneous function	0.00117	0.0944	0.294
Mitochondrial carrier protein	1	1	1
Molecular function unclassified	1.58e-18	1.4e-15	0.00707
mRNA polyadenylation factor	1	1	1
mRNA processing factor	1	1	1
mRNA splicing factor	1	1	1
Mutase	1	1	1
Myelin protein	1	1	1
Neuropeptide	0.654	0.176	1
Neurotrophic factor	1	1	1
Non-motor actin binding protein	1	1	1
Non-motor microtubule binding protein	1	1	1
Non-receptor serine/threonine protein kinase	1	1	1
Non-receptor tyrosine protein kinase	1	1	1
Nuclear hormone receptor	0.000319	0.000107	1
Nuclease	1	1	1
Nucleic acid binding	1	0.0316	1
Nucleotide kinase	1	1	1
Nucleotide phosphatase	1	1	1
Nucleotidyltransferase	1	1	1
Other actin family cytoskeletal protein	1	1	1
Other cell adhesion molecule	1	1	1
Other cell junction protein	1	1	1
Other chaperones	1	1	1
Other cytokine	1	1	1
Other cytokine receptor	1	1	1
Other cytoskeletal proteins	1	1	1
Other defense and immunity protein	1	1	1
Other DNA-binding protein	1	1	1
Other enzyme activator	1	1	1
Other enzyme inhibitor	1	1	1
Other enzyme regulator	1	1	1
Other extracellular matrix	1	1	1
Other G-protein modulator	1	1	1
Other hydrolase	1	1	1
Other ion channel	1	1	1
Other isomerase	1	1	1
Other kinase	1	1	1
Other ligand-gated ion channel	1	1	1
Other ligase	1	1	1
Other lyase	1	1	1
Other membrane traffic protein	1	1	1
Other microtubule family cytoskeletal protein	1	1	1
Other miscellaneous function protein	0.043	1	1
Other nucleic acid binding	1	1	1
Other oxidoreductase	1	1	1
Other phosphatase	1	1	1
Other protease inhibitor	1	1	1
Other proteases	1	1	1
Other receptor	0.000486	5.78e-05	1
Other RNA-binding protein	1	1	1
Other select calcium binding proteins	1	1	1
Other signaling molecule	0.0232	0.189	1
Other synthase/synthetase	1	1	1
Other transcription factor	1	1	1
Other transfer/carrier protein	1	1	1
Other transferase	1	1	1
Other transporter	1	1	1
Other viral protein	1	1	1
Other zinc finger transcription factor	1	1	1
Oxidase	1	1	1
Oxidoreductase	0.629	0.0299	1
Oxygenase	1	1	1
Peptide hormone	1	1	1
Peroxidase	1	1	1
Phosphatase	1	1	1
Phosphatase activator	1	1	1
Phosphatase inhibitor	1	1	1
Phosphatase modulator	1	1	1
Phosphodiesterase	1	1	1
Phospholipase	1	1	1
Phosphorylase	1	1	1
Primase	1	1	1
Protease	0.0418	0.00364	1
Protease inhibitor	1	0.662	1
Protein kinase	0.0128	0.00144	1
Protein kinase receptor	0.000269	9.41e-05	1
Protein phosphatase	1	1	1
Pyrophosphatase	1	1	1
Receptor	9.31e-05	4.45e-08	1
Reductase	1	1	1
Replication origin binding protein	1	1	1
Reverse transcriptase	1	1	1
Ribonucleoprotein	1	1	1
Ribosomal protein	1	0.109	1
RNA helicase	1	1	1
RNA methyltransferase	1	1	1
Select calcium binding protein	4.74e-06	0.0111	1
Select regulatory molecule	1	1	1
Serine protease	0.00114	5.74e-06	1
Serine protease inhibitor	1	1	1
Serine/threonine protein kinase receptor	1	1	1
Signaling molecule	1.92e-09	4.04e-10	0.0157
Single-stranded DNA-binding protein	1	1	1
Small GTPase	1	1	1
SNARE protein	1	1	1
Storage protein	1	1	1
Structural protein	1	1	1
Surfactant	1	1	1
Synthase	1	1	1
Synthase and synthetase	1	1	1
Synthetase	1	1	1
TGF-beta receptor	1	1	1
Tight junction	1	0.708	1
Transaldolase	1	1	1
Transaminase	1	1	1
Transcription cofactor	1	1	1
Transcription factor	1	1	1
Transfer/carrier protein	1	1	1
Transferase	1	1	1
Transketolase	1	1	1
Translation elongation factor	1	1	1
Translation factor	1	1	1
Translation initiation factor	1	1	1
Translation release factor	1	1	1
Transmembrane receptor regulatory/adaptor protein	1	1	1
Transporter	1	0.734	1
Tubulin	1	1	1
Tumor necrosis factor family member	1	1	1
Tumor necrosis factor receptor	1	1	1
Tyrosine protein kinase receptor	0.000124	8.53e-05	1
Ubiquitin-protein ligase	1	1	1
Vesicle coat protein	1	1	1
Viral coat protein	1	1	1
Viral protein	1	1	1
Voltage-gated calcium channel	1	1	1
Voltage-gated ion channel	1	0.199	1
Voltage-gated potassium channel	1	1	1
Voltage-gated sodium channel	1	1	1
Zinc finger transcription factor	1	1	1
