# Supplementary material for: Co-expressed immune and metabolic genes in visceral and subcutaneous adipose tissue from severely obese individuals are associated with plasma HDL and glucose levels: a microarray study
Source: BMC Med Genomics. 2010 Aug 5;3:34. doi: 10.1186/1755-8794-3-34 (PMC2925326; doi:10.1186/1755-8794-3-34)
Supplement: Additional file 7 — Table S6A and S6B. Contents of the modules generated in (A) subcutaneous and (B) visceral adipose tissue. For each module, the number of probes in the module, the number of genes corresponding to these probes, and the names of all those genes are listed. [file 1755-8794-3-34-S7.XLS]

## Sheet: A. Module contents SAT
Module ID:	1	2	3	4	5	6	7	8	9	10	11	12	13	14	15	16	17	18	19	20	21	22	23	24	25	26	27	28	29	30	31	32	33	34	35	36	37	38	39	40	41	42	43	44	45	46	47	48	49
Number of probes in module	1065	1007	826	469	263	203	151	130	123	61	52	39	39	35	34	31	31	30	28	28	27	24	23	23	21	19	19	18	17	16	16	15	15	13	13	12	12	12	11	11	10	10	10	10	10	9	9	9	9
Number of genes in module:	723	554	344	308	146	75	87	87	103	46	50	34	28	28	29	26	27	24	28	26	23	19	21	20	19	17	17	16	14	13	14	14	11	13	12	11	12	11	7	9	10	9	9	10	9	9	9	8	9
	A2M	ABCE1	ABCC6	AADACL1	ABCB9	ACTL6A	ABI3BP	ABCC5	ACSL4	ABCC6	AGRP	ADIPOQ	ACSM5	ABTB1	AP2S1	APOBEC3G	C18ORF25	ACN9	ANTXR1	EPSTI1	AGTR1	AP1S1	AAK1	C1ORF21	ARMET	AEBP1	EPB41L3	APOA1	AHCTF1	DDX24	CYORF14	ANTXR2	AACS	ATG12	ARID4B	CD79B	BMS1	ATP5J2	AKAP13	CCDC4	IGJ	F2RL3	CLIC1	ABHD14B	ABL1	ATP5G1	ABR	DUXAP3	CYCS
	AASDHPPT	ABCF1	ACAA1	ACOT11	ALS2CR13	ASCC3	ANGPTL5	AIF1	ADAM17	ABHD2	ATP2A1	AGPAT2	ADH1A	ARL6IP4	ASAH1	CCL5	C1ORF181	ACTR6	C3ORF34	HERC5	ALDH7A1	BAX	COL4A3BP	C5ORF4	ARPC2	ARFGAP1	LOC387867	CLCNKA	FBXO31	FGFRL1	CYORF15A	ARMCX4	ABCD2	BRD3	CUEDC1	CHN1	BOP1	C9ORF24	CXCR4	LOC441377	IGLL1	F3	EMD	C20ORF43	CSE1L	FEZ1	KRT1	ESM1	CYCSL1
	ABCA10	ABL1	ACAD8	ACP2	ANGEL2	ASF1A	AXL	AKR1B1	ADRM1	ADAM12	BMF	BCKDHB	ADH1B	ASPSCR1	ATP5F1	CD2	C1ORF52	AHNAK	CHRNA5	HERC6	ANKRA2	C19ORF10	DDR2	DOCK1	C22ORF25	DIAPH1	LOC388275	HS.116865	FKBP5	KIAA0664	CYORF15B	DDR1	ACACA	CDC2L2	FBXW7	CRIP2	CARS	CCDC124	HS.144312	LOC644934	LOC642113	GPR3	ERF	C9ORF114	HIPK3	HS.336511	KRT2	HS.122456	FAM82C
	ABCA3	ABL2	ACADM	ACP5	ANKRA2	BIVM	C12ORF57	AP1B1	AKAP12	ADPRH	C18ORF51	C10ORF58	ADHFE1	BST2	ATP5H	CD247	CCDC59	ATP6V1G1	DMWD	HS.125087	ANKRD20A1	CD151	DFFA	DVL3	C6ORF65	FAM46A	LOC400963	HS.437108	FOXO3	LOC732425	EIF1AY	HS.12876	ACLY	CHD8	HRB	ESAM	CLTB	CES1	IL7R	LOC650298	LOC647450	LBXCOR1	LTBR	CDC37	HS.37648	HS.539765	KRTDAP	HS.129547	HK2
	ACTR3	ACVR1B	ACAT1	ACSS2	ANKZF1	C11ORF54	C14ORF132	AP1S2	AMMECR1L	ARHGEF10L	CACNA1I	C4ORF19	ANG	CALR	CHMP5	CD3D	DSE	C10ORF104	DSTN	IFI27	C6ORF141	DPP7	HS.107418	EIF4B	C9ORF19	FBL	LOC440589	HS.438220	HS.407903	M-RIP	HS.412918	HS.413494	DHCR24	CNNM3	LOC162073	IFITM1	HS.430851	MARCH2	NLRP3	LOC650646	LOC649923	MGC42367	MAFG	CIB1	PHC3	HS.557481	LGALS7	LOC643687	HSPE1
	ADD3	ADAM19	ACN9	ADAM10	AP3M2	C14ORF135	C14ORF78	ARRB2	ANGPTL4	BAHD1	CBX3	CRLS1	CABC1	FGA	FAIM	CD6	EIF4G2	C7ORF36	DUSP19	IFI35	CEPT1	ERP29	HS.379253	EPM2AIP1	CRELD2	GPSM1	LOC645436	HS.534671	IFNGR1	PRR5	JARID1D	HS.49962	ELOVL6	DYRK2	LOC642033	IFITM2	IMP4	NR2F6	RGS18	RPS26	LOC651751	MST150	PRMT1	DDX19A	RNF217	LOC642017	LOC390547	OSTN	LOC652864
	ADI1	ADAM8	ACO1	ADORA2B	AP4B1	C1ORF131	C17ORF58	ATM	ANK2	C14ORF1	CCNT2	CYB5A	CIDEA	GNPTG	FAM92A1	CD8A	KATNA1	FDFT1	FUT6	IFI44	DMTF1	FASTK	HS.440088	FBXO21	E2F2	MAP1A	LOC648210	HS.561746	KLF9	RRAGC	NLGN4Y	KIAA1239	FADS1	GNL3L	NFAT5	IFITM3	NME1	RBED1	SMAP2	RPS26L	LOC652102	P2RY8	RAB35	L3MBTL2	SNORD21	PRAME	LOC728910	RBMS3	SBDSP
	ADNP	ADAMTS1	ACOT2	AGPAT4	APBB3	C4ORF41	C1ORF186	BRSK1	ARHGDIA	C17ORF47	CD8B	FAM89A	DAPK2	HARS	FTHL7	CST7	LEMD3	GBAS	GGA1	IFI44L	ECM2	FXR2	LOC441155	FLJ10081	ECGF1	NLGN2	LOC648249	HS.563087	LONRF1	SLC5A6	PRKY	LPIN1	FASN	LOC92017	PAK2	IGFBP7	PMPCA	SLC25A23		RPS26L1	LOC652493	RNF4	RALGDS	LOC391811	ZNF548	RBBP4	LOR	SUMO1P1	TCEB1
	AHR	ADAMTS4	ACOX2	ALCAM	BBS4	C5ORF41	C1R	C17ORF60	ARL4D	C19ORF26	CXORF21	FGF13	DHRS3	HECTD3	HNMT	CX3CR1	LOC729148	ITGB1BP1	HS.560357	IFI6	GOLPH3L	GNAQ	PCYOX1	HS.388347	GGA2	NXN	LOC652624	HS.566805	PHF17	SLC6A10P	RPS4Y1	NET1	OLFM2	MARCH6	RBM39	LAMA5	SRM	TMEM138		RPS26P10	LOC652694	SEC14L1	U2AF1	NUB1	ZNF586	SEC61A1	SPINK6		TIMM23
	AHSA2	ADAMTS9	ACY1	ALDH3B1	C10ORF6	C7ORF23	C1S	C1ORF85	ATF4	C7ORF20	FBF1	GYG2	ECHDC2	HNRNPUL2	IDE	FLJ21438	MAPKAPK5	LOC653226	HS.562875	IFIH1	HBP1	IGFBP2	PHACTR2	NPR2	GOT2	PLEKHA4	LOC731096	HS.98418	PRKAB1	SLC6A8	RPS4Y2	ORC2L	SLC25A1	MSL3L1	RNF19A	MARCKSL1	SRPRB	TUBG2			MGC29506			UBN1
	AIRE	ADM	ACYP2	ANKRD33	C14ORF102	C9ORF80	C3	C1QA	BTG3	CCDC69	FERMT1	ISOC1	EIF4EBP2	IFI6	ISCA1L	GZMA	MARCH7	LPHN2	HS.571741	IFIT1	HS.377660	MPDU1	PTCD2	NUP133	HS.402146	PLP2	LOC731365	IRF6	SLC7A2	SURF4	TMSB4Y	PPP2R2A	SREBF1	NBPF20	RRBP1	PECAM1	TSPAN17	UBE2L3
	AK2	ADNP2	ADCY6	APH1B	C14ORF28	CALD1	CA12	C1QB	BXDC2	CHD3	HELLS	LACTB2	EPB41L4B	LILRB3	LOC642197	GZMH	MTCH1	LPL	HS.580797	IFIT2	KIAA1267	NDRG2	PTPLAD1	PLSCR4	LOC647000	PROCR	LOC91561	LOC554223	TACC1	TACC2	USP9Y	PTEN		PML	TOP3A		ZGPAT
	AKAP1	AGPAT9	ADORA1	APOB48R	C14ORF93	CASC4	CD34	C1QC	BXDC5	CHST2	HS.128446	MID1	ESR1	LOC389286	LOC644774	GZMK	MTERFD1	LSM3	LOC123688	IFIT3	KLHL24	NDRG2	RAD21	RERE	LOC653381	PRRX2	MAP3K3	LOC645953	ZBTB16	TEAD2	UTY	RWDD2A		VPS13C
	AKAP11	AHR	AGPAT2	APOC1	C20ORF160	CC2D2A	CDC25B	C2	C1ORF212	CPEB2	HS.146343	MOSC2	FAM13A1	LOC440157	LOC730996	HS.534427	PRKRIR	MBNL1	LOC399900	ISG15	LIAS	PC	RBM9	RNF38	P76	RAB11FIP5	RPL18A	LOC649044	ZFAND5		ZFY	STOX1
	AKR1D1	AKAP12	AIFM1	APOC2	C20ORF177	CDC40	CDK5RAP3	C3AR1	CAMSAP1L1	FLJ46836	HS.189824	MTHFD1	GNAI1	MGC10997	LYPLAL1	HS.554324	RABGEF1	NACA	LOC441087	LY6E	LOC646332	PDIA3P	RHOQ	TIMP3	PLOD3	RAB3IL1	RPL22	PCP4
	ALDH5A1	AKAP13	AK2	AQP9	C21ORF58	CIAO1	CHST7	C6ORF192	CASP4	GAMT	HS.212492	OPLAH	GPD1L	MTA2	MRPL39	IL2RB	SFRS3	PDGFC	LOC643509	MX1	MAT2B	PIP4K2B	TAF15	TRPC1	RPN1	SSBP4	RPS27	RPL29
	ALPP	AMD1	AKR1C2	ARHGAP22	C2ORF64	CMAS	CILP	CD14	CCNH	GRIN2B	HS.255277	OXCT1	GSDML	NFIC	MRPL40	ITGB7	SNRPB2	PLS3	LRAP	OAS1	POLR3GL	PPP2CB	TNPO1	UNC84A	SDF2L1	TRIM26	RPSA
	AMY2B	ANGPT2	AKR1C4	ARHGAP30	C3ORF54	COPA	CLCC1	CD163	CCT6A	HMOX2	HS.272318	PDHX	HOXB8	PKHD1	MRPS35	KLRB1	SPATA5L1	PPCS	LRRFIP1	OAS2	RFC1	PRKAG1	TROVE2	ZCCHC11	SGSH
	ANKRD10	ANPEP	AKTIP	ARPC1B	C5ORF13	CPEB2	CLSTN1	CD209	CD59	HS.201778	HS.388652	PLA2G4A	LETMD1	PTRF	NDUFS4	KLRD1	SRP54	SEPT15	MBOAT2	OAS3	RNF20	ZNF428	UGCGL1	ZCCHC14	SHMT2
	ANKRD30B	ARC	ALAD	ASPM	C6ORF70	CREBBP	COL6A3	CD33	CHD1	HS.445931	HS.440518	PPARG	MGEA5	RAB13	NNT	NFS1	STAU1	SMARCE1	MBTD1	OASL	SMARCA2		UHMK1	ZNF395
	ANKRD44	ARFGAP3	ALDH5A1	ATG7	CARD10	CSNK1G3	CTHRC1	CD4	CPNE8	HS.485663	HS.510367	PPP1R1B	NEDD4L	SCAP	OGFRL1	NKG7	SUMO3	SRP9	MYO3B	PARP12	TTC14		UPF3A
	ANXA2P1	ARHGAP23	ALDH7A1	ATP1B1	CASP2	CUL2	CTSG	CD74	CRY1	ICA1	HS.520403	PTGER3	NMNAT3	SCRIB	PGAM1	PLAC8	TBK1	SSBP1	POLR2J4	PARP14	ZBTB33
	ANXA4	ARID5A	ALDH9A1	ATP6AP1	CBR4	DNAJC21	CTSK	CD86	CXORF26	ITIH3	HS.542609	RBP4	NR3C1	SLC9A4	PGK1	PRF1	TMEM39A	TMED7	PTP4A2	PARP9	ZNF302
	AOC3	ARID5B	ALDOA	ATP6V0B	CBX2	DSCR3	CXCL12	CENTA2	DDX47	LHFPL1	HS.543382	RTN4	PMM1	TAF15	PSMA6	PVRIG	TRAF6	TMEM66	TMEM137	RSAD2
	APH1A	ARIH1	ALS2CR2	ATP6V0D1	CCDC102A	ESD	CXCL14	CLEC10A	DENND4A	LOC152586	HS.543383	S100A1	RNASE4	TCF25	SLC25A20	SAMD3	TTC19		TMEM17	SAMD9
	APLP2	ARL4A	ANGPT1	ATP6V1A	CD34	GARNL1	CXXC1	CMTM3	DIMT1L	LOC648758	HS.543926	SAA1	SLC19A3	TCF4	STX7	TSPAN32	YWHAH		WSB1	XAF1
	APPL1	ARL5B	ANKRD38	ATP6V1B2	CDK10	GPBP1	DCLK1	COLEC12	EAF1	LOC648815	HS.544585	SAA2	TM7SF2	TNRC6B	TPRKB		ZNF17		XPNPEP3
	ARFGEF1	ARPC5L	ANKRD46	ATP6V1F	CDKN1B	GTF2E1	DCN	CPVL	EIF2S1	LSR	HS.551062	SAA4	WDR19	ZNF358	TXNL2				ZNF549
	ARHGAP18	ARRDC4	ANXA5	BCAT1	CHST12	HARS2	DDEFL1	CREG1	EIF4G2	LY6G6C	HS.555072	SELENBP1			VPS29
	ARL16	ATF3	ANXA6	BTK	COPS7B	HEATR5B	DNM1	CSF1R	EML4	MDFI	HS.561850	SLC16A7
	ARL6IP5	ATP13A3	AQP11	C10ORF132	CRYZL1	HEL308	DPYSL3	CTSC	ETF1	NEK10	HS.562257	SLC7A10
	ARL8B	ATP1A1	ARMC10	C11ORF75	CTPS2	HERC4	ENO2	CYBB	FBXO30	NR3C1	HS.563131	SUB1
	ARMC1	ATP2A2	ASPA	C12ORF5	DHFRL1	HS.213061	FBLN1	DOCK2	G3BP1	NUMBL	HS.571244	TSPAN3
	ARMCX1	AXUD1	ATP2B4	C15ORF48	DMAP1	HS.475334	FER1L3	F13A1	HDGFRP3	PAIP2	HS.574008	ZAK
	ARPC5	B3GNT5	ATP2C1	C17ORF87	EBF3	ITFG1	FLJ43093	FCGR2A	HIF1A	PDAP1	HS.580173
	ARPP-19	B4GALT3	ATP5A1	C19ORF28	ERCC5	ITM2B	FLRT2	FCGR2B	HS.415576	PLK3	LIG3
	ASB1	B4GALT5	ATP5B	C1ORF162	EVI1	KIAA1012	GGT5	FCGRT	HSPA4	PLXND1	LOC391475
	ASB8	BAG3	ATP5D	CA2	FAM125B	KIDINS220	HS.546375	FGD2	IL1R1	PPAP2C	LOC649324
	ASS1	BATF	ATP5EP2	CAP1	FLJ20444	KLHL7	HS.576106	FNBP1	KIAA0999	PSD3	LOC651789
	ATMIN	BATF3	ATP5H	CAPG	FLJ39639	MGC12966	IGFBP4	FOLR2	KLHL2	RUNX2	LOC652612
	ATP11B	BAZ1A	ATP5I	CCDC109B	FLJ39653	NCOR1	IGFBP6	FUCA1	LARP4	SENP7	LOC728493
	ATP1B3	BCAR1	ATP5J	CCNB2	FLJ40142	NUP160	IL11RA	FZD2	LOC285176	SHC3	LOC729486
	ATP5L	BCCIP	ATP5L	CD109	FLJ45244	OAT	IMPDH2	GATM	LOC440093	TIMM13	NHLH2
	ATXN1	BCL3	ATP5O	CD1D	FRS3	OCIAD1	ISLR	GCNT1	LOC649679	TRPC5	OR5K3
	B2M	BHLHB2	ATP5S	CD300A	GALT	OXR1	ITPR3	GFRA2	LOC653778	TXN2	PNPLA3
	BACE2	BRD2	ATP6V0E1	CD300C	GCN5L2	PAPD4	LOC387882	GNPDA1	LRRC32	ZDHHC22	RTN1
	BIRC3	BRPF1	ATP6V0E2	CD300LB	GIMAP4	PCNP	LOC399888	GPR162	LTV1		TMEM110
	BLMH	BTBD14A	ATP6V1D	CD37	GPER	PDPK1	LOC653879	HLA-DMB	MAFF		UGP2
	BLVRA	BTBD7	ATP6V1E1	CD48	GRAP	PHF14	LPAR1	HLA-DPA1	MAPKAPK2		WDR38
	BLVRB	BTG3	BCAP29	CD52	GUSBL1	PPM1K	LTBP4	HLA-DRA	METTL1		ZNF71
	BLZF1	BXDC1	BCKDHB	CD53	HOXA3	PRKAR1A	MAN1C1	HS.296031	MKI67IP
	BMP8B	BXDC2	BNIP3	CD68	HOXA5	PUM1	MFAP4	HS.561747	MTHFD2
	BNIP3L	BYSL	BOLA3	CD72	HOXB5	RBM41	MMP2	IL10RA	MTMR6
	BOLA2	BZW2	BPHL	CD84	HOXB7	RDX	MTMR11	IQGAP2	MYADM
	BTBD15	C12ORF44	BRP44	CD86	HOXC6	SCARB2	MYB	LGMN	NAT13
	C10ORF97	C13ORF18	C10ORF58	CDC2	HS.123119	SEPT2	NOX4	LILRB5	NDRG1
	C11ORF38	C13ORF25	C11ORF59	CDC45L	HS.20255	SLC35A1	OLFML1	LRCH4	NFATC1
	C11ORF61	C13ORF33	C11ORF71	CDCP1	HS.347034	SLU7	OLFML2B	LRRC33	NLK
	C11ORF63	C14ORF138	C14ORF126	CECR1	HS.370359	SMC3	OLFML3	LY96	NOC3L
	C11ORF73	C14ORF32	C14ORF156	CHST13	HS.443185	SSR1	OMD	LYVE1	NOL11
	C12ORF23	C15ORF39	C16ORF33	CLEC4A	HS.549989	TCF12	PCOLCE	M160	NOL5A
	C12ORF62	C17ORF91	C17ORF90	CLECL1	HS.554507	TIA1	PDGFRL	MAFB	NOP5/NOP58
	C13ORF27	C19ORF22	C18ORF17	CMTM7	HS.561735	TMED10	PDIA5	MANBA	NSUN2
	C14ORF166	C19ORF59	C18ORF55	CNIH3	HS.572538	TMEM55A	PI16	MARCO	PAK1IP1
	C14ORF19	C1ORF108	C1ORF53	COL22A1	HS.578161	TOP2B	PODN	MS4A4A	PAK2
	C14ORF24	C1ORF163	C20ORF24	COL9A2	HSPA12B	TRAM1	PROS1	MS4A6A	PHLDB2
	C14ORF85	C1ORF55	C20ORF30	COQ2	IMP3	TSNAX	PRRX1	MS4A7	PNPLA8
	C15ORF29	C21ORF63	C20ORF45	CSK	JAG2	TTC13	PTGFRN	NAGK	POLR1E
	C16ORF53	C3ORF52	C21ORF33	CSTB	KIAA1407	TTC8	PTGIS	PLEKHA2	PPP1R15B
	C18ORF32	C6ORF32	C21ORF51	CTSB	KIAA1671	UPF3B	RPS3	PLTP	RANBP1
	C19ORF31	C9ORF21	C22ORF16	CTSD	KIAA1712	VPS41	RPS9	PYCARD	RBM13
	C19ORF43	CAMP	C6ORF108	CTSH	KLHL3	WASL	SCARA5	RENBP	RBM7
	C19ORF50	CASP4	C7ORF30	CTSS	LOC132241	WRNIP1	SEC14L5	RGS10	RG9MTD1
	C1ORF176	CBLB	C7ORF44	CTSZ	LOC153561	YTHDC1	SERPING1	RNASE1	RRN3
	C1ORF63	CBLL1	C8ORF76	CXCL16	LOC338799	ZDHHC17	SETBP1	RNASE6	SACS
	C20ORF108	CCDC16	C9ORF24	CYB5R4	LOC375295		SH3PXD2A	RNASET2	SFRS10
	C21ORF55	CCDC49	CALB2	CYBA	LOC388969		SLIT3	SCN9A	SLC38A2
	C4ORF32	CCL2	CALM1	CYP27A1	LOC400464		SPOCK1	SIGLEC1	SLC4A7
	C4ORF41	CCNK	CAT	CYP2S1	LOC63920		ST3GAL5	SLCO2B1	SNORA25
	C5ORF28	CCNL1	CATSPER2P1	DAPK1	LOC644096		ST5	SNX27	SNORD36A
	C6ORF170	CCRN4L	CAV1	DFNA5	LOC651309		THBS2	SPINT2	SNORD36C
	C7ORF28A	CCT2	CAV2	DHDH	LOC727948		TMEM98	TBXAS1	SPATA2L
	C8ORF37	CD44	CCDC106	DHRS9	LOC730024		TNFRSF14	TLR5	STOM
	C8ORF45	CD59	CCNC	DMXL2	METT11D1		TPST1	TLR7	TAF4B
	C8ORF59	CD93	CDKL3	DNAJC9	MLPH		TSPAN4	TNFSF13B	TAF7
	C9ORF130	CD97	CDKN2C	DNASE2B	MZF1		WISP2	TPP1	TARS
	C9ORF80	CDC42EP2	CDO1	DOCK10	NISCH		ZC3H5	VSIG4	TCERG1
	CALML4	CDC42EP4	CEBPA	DOCK3	NKTR				TOMM40
	CAPZA1	CDK2	CES4	DPEP2	NME3				TRIP12
	CAST	CDKN1A	CIDEC	EMILIN2	OCIAD2				TUBB2A
	CAT	CEACAM1	CKS1B	EMR2	PDE9A				TUBB4Q
	CBL	CEBPB	CMBL	ETNK1	PGM5				TXLNA
	CCBE1	CEBPD	COMMD10	EVI2A	PHF15				UAP1
	CCDC132	CGGBP1	COPS5	EVI2B	PLA2G4B				UBA6
	CCDC91	CHIC2	COQ6	FAIM3	POLA2				UBIAD1
	CCNC	CHSY1	COQ9	FAM96A	PON3				UGDH
	CCNG1	CIRH1A	COX10	FANCD2	PPP1R13B				USP10
	CCR6	CLCF1	COX17	FBP1	RAB3IP				USP38
	CCT7	CLIP1	COX4I1	FBXL10	RASL12				USPL1
	CD164	CMTM2	COX5A	FCER1G	RBM33				UTP3
	CD302	CNKSR3	COX5B	FERMT3	RBM4B				WTAP
	CD46	COQ10B	COX6B1	FGR	RCOR3				YARS
	CDAN1	CRISPLD2	COX7A2	FLJ22662	REM1				ZC3H15
	CDC16	CRY1	COX7C	FLVCR2	RPL23AP13
	CDC5L	CSDA	COX8A	FPR3	RTKN
	CDKN1B	CSF3	CS	FYB	RUNX1T1
	CDKN2AIPNL	CSF3R	CTNNA1	GAA	RUSC1
	CENTB2	CSNK1D	CYBASC3	GALC	SALL2
	CEP27	CTPS	CYC1	GALM	SMARCAL1
	CFD	CTSL1	CYP46A1	GALNAC4S-6ST	SORBS2
	CHD6	CX3CL1	DBI	GDF15	SPG7
	CHP	CXCL2	DCBLD2	GK	SPOP
	CHPT1	CYP4F3	DCTN6	GLA	SPSB3
	CIDECP	CYR61	DDHD2	GLIPR1	STAG3L1
	CIR	DCUN1D3	DEFB32	GM2A	STK36
	CLDN14	DDX21	DET1	GPC4	STOX2
	CLIC4	DDX39	DHDDS	GPNMB	STX16
	CLIP1	DDX5	DMGDH	GPR137B	SULT1A4
	CLK1	DEDD	DPAGT1	GPR65	TMEM101
	CLTC	DHX15	DUSP28	GRN	TMEM79
	CLUAP1	DHX33	EBAG9	GSTO1	TNFSF10
	CMPK1	DHX37	ECH1	GUSB	TRIM68
	CNBP	DKC1	ECHDC3	GUSBL1	TSPYL3
	CNIH4	DKFZP686O24166	ECHS1	H2AFY	TUG1
	CNOT8	DNAJA1	ECM2	HAMP	TUSC4
	COG3	DPH3	EHHADH	HAVCR2	UBA7
	COPS2	DUS3L	ELOVL3	HCLS1	ULK1
	CREB1	DUSP1	ETFA	HCST	WDR27
	CROP	DUSP5	ETFB	HEXB	WDR54
	CSF2RA	E2F6	ETFDH	HK3	XYLT2
	CSNK1G2	EFHD2	EXDL2	HLA-DMA	YEATS2
	CTBP1	EGR3	FAM89A	HMMR	ZBTB48
	CTDSP1	EHD1	FBXL5	HNMT	ZFP161
	CTHRC1	EIF1	FBXO22	HPSE	ZFP2
	CUL4A	EIF2C3	FLJ10357	HS.578401	ZFP90
	CYCSL1	EIF3B	FLJ12355	HS.581148	ZFYVE21
	CYP51A1	EIF3J	FNTA	HS.79881	ZKSCAN4
	DAAM1	EIF4A1	FNTB	HS.91389	ZMYM1
	DAPP1	EIF4A3	GABARAPL2	HTRA4	ZNF133
	DC2	ELL	GCOM1	IFI30	ZNF160
	DCTN4	ELL2	GEMIN6	IGSF6	ZNF462
	DDX17	EMP1	GGCX	IL18BP	ZNF512
	DDX51	ENDOGL1	GHITM	IL1RN	ZNF564
	DENR	ERN1	GLRB	IL28RA	ZNF616
	DICER1	ERRFI1	GLYAT	IL4I1	ZNF627
	DKFZP434K191	ETS2	GNPDA2	ITGA3	ZNF763
	DMC1	EXOSC6	GPAM	ITGAM
	DMXL1	FAM105B	GPI	ITGAX
	DPYD	FAM57A	GPSN2	ITGB2
	DR1	FASTKD5	GPT	KCTD5
	DSEL	FBXO5	GPT2	KIAA0101
	DTWD2	FEM1C	GPX1	KIAA0746
	DUXAP3	FES	GPX4	KIAA1598
	DYNLRB1	FILIP1L	GRSF1	KMO
	EDEM3	FJX1	GSTK1	KYNU
	EDF1	FKBP11	GTF2H5	LAMP1
	EFHA2	FKBP1A	HACL1	LAMP2
	EHD2	FNDC4	HBXIP	LAPTM5
	EID2B	FOSB	HIBADH	LCP1
	EIF1AX	FOSL1	HIBCH	LGALS9
	EIF2AK4	FPR1	HIGD1A	LHFPL2
	EIF3A	FPR2	HINT1	LILRA2
	EIF3M	FST	HLTF	LILRB4
	EPB41L2	GABPB2	HMBS	LIPA
	ERGIC1	GADD45A	HRASLS3	LOC283050
	ERGIC2	GADD45B	HRASLS5	LOC653888
	ETS1	GATAD2A	HRSP12	LOC654346
	EXOC4	GCH1	HS.193557	LOC731486
	EXOSC10	GCLM	HS.333084	LOXL3
	F11R	GFPT2	HS.356079	LPXN
	FABP4	GJA1	HS.439363	LSP1
	FABP5	GMEB2	HS.534680	LST1
	FAHD2A	GNL3	HS.571321	LTA4H
	FAM103A1	GPATCH4	HS.88156	LY86
	FAM108B1	GPR4	HS.98330	LYPLA3
	FAM10A4	GPR56	HSD17B4	LYZ
	FAM111A	GPRC5A	IAH1	M6PR
	FAM115A	GRHL1	IDH1	MAN2B1
	FAM116A	GRPEL1	IDH3B	MAPK13
	FAM119A	GRWD1	IGF1	MAPKAPK3
	FAM120A	GSK3B	ISCA1	MATK
	FAM14A	GSPT1	ISCA2	ME2
	FAM153B	GTF2B	ISCU	MFSD1
	FAM40B	GTPBP4	ITPR2	MGAT4A
	FAM49B	HAL	KIAA1128	MICAL1
	FAM63A	HAPLN3	KLB	MMP12
	FAM73A	HAS1	KLHDC8B	MMP7
	FAM8A1	HAS2	KLHL5	MMP9
	FAM98A	HBEGF	LANCL1	MNDA
	FBXO38	HIC2	LEP	MOXD1
	FCHO2	HIF1A	LGALS1	MPP1
	FDPS	HIVEP1	LOC134145	MR1
	FH	HK1	LOC401397	MS4A6E
	FKBP14	HMGA1	LOC402560	MSR1
	FKBP3	HNRNPAB	LOC441241	MTMR14
	FKTN	HNRPM	LOC642197	MYD88
	FLJ40722	HS.132545	LOC643668	MYO5A
	FLJ41423	HS.157344	LOC647340	MYO9B
	FLJ44124	HS.171481	LOC651302	MYOZ1
	FLJ46309	HS.184721	LOC652481	NCAPG
	FNBP1L	HS.200267	LOC653764	NCKAP1L
	FNDC3A	HS.211485	LOC729776	NLRC4
	FRG1	HS.232649	LOC732007	NPC2
	FRY	HS.25892	LONP2	NPL
	FTHL11	HS.374257	LPHN1	NRIP3
	FTHL12	HS.543887	LYPLAL1	NUMB
	FTHL2	HS.560946	MAL2	NUP214
	FTHL3	HS.561190	MAPK9	NUSAP1
	FTHL8	HS.568690	MCCC1	OAS1
	FYTTD1	HSP90AB1	MCEE	OPN3
	FZD6	HSPC111	MDFIC	OSCAR
	GABARAP	IER3	MFSD3	P2RX4
	GABARAPL2	IER5	MGC4172	PARVG
	GALNT3	IFI16	MGC87042	PCTK3
	GARNL1	IL18RAP	MGLL	PILRA
	GAS1	IL1R2	MGST1	PKM2
	GCN1L1	IL1RL1	MGST3	PLA2G7
	GDI2	IL4R	MMACHC	PLAUR
	GDPD1	IL6	MMD	PLCB2
	GIMAP1	IL6R	MMP28	PLD3
	GIMAP2	IL8	MOCS2	PLEK
	GJC1	IL8RA	MORN2	PMFBP1
	GLT8D1	ILF2	MOSC1	PNKD
	GMFG	INPP1	MPV17	PNPLA6
	GMPR2	INSIG1	MRAP	PPT1
	GNA13	IPO4	MRPL20	PRAM1
	GNAI1	IRAK2	MRPL24	PRKCB1
	GNG10	IRAK3	MRPL35	PSD4
	GOPC	IRF1	MRPL46	PTPN6
	GPBP1	IRF7	MRPL55	PTPRO
	GPBP1L1	ISG20	MRPS11	PTTG1
	GPKOW	ISG20L1	MRPS15	PTTG3
	GPR1	ITGA5	MRPS33	RAB7B
	GRK5	ITPKC	MRPS36	RAC2
	GSTCD	JMJD1C	NCOA4	RAD51AP1
	GSTTP2	JMJD3	NDUFA1	RARRES1
	GTF2H1	JMJD6	NDUFA11	RASL11B
	H2AFJ	JUN	NDUFA12	RNASE2
	HAT1	JUNB	NDUFA3	RNF13
	HCFC1R1	JUND	NDUFA7	RPS6KA1
	HCG2P7	KCNJ15	NDUFA8	SASH3
	HDAC4	KIAA0020	NDUFB2	SDS
	HDHD2	KIAA0133	NDUFB3	SH3BGRL3
	HEBP2	KIAA0247	NDUFB5	SLA
	HECA	KIAA1553	NDUFB6	SLAMF6
	HERPUD2	KIAA1949	NDUFB7	SLAMF8
	HIAT1	KLF10	NDUFB8	SLAMF9
	HIST1H2BJ	KLF6	NDUFS5	SLC15A3
	HK2	LARP2	NDUFS8	SLC16A10
	HLA-G	LAT1-3TM	NEDD8	SLC16A3
	HMG1L1	LDLR	NFU1	SLC16A6
	HMGB1	LILRA5	NGRN	SLC1A4
	HMGB2	LIMK2	NKIRAS1	SLC22A15
	HMGN2	LIPG	NPY5R	SLC22A16
	HNRNPU	LITAF	NUDT6	SLC26A11
	HNRPA1L-2	LMNA	NUDT9	SLC29A3
	HNRPA1P4	LOC283951	OCEL1	SLC2A9
	HNRPC	LOC387763	P15RS	SLC38A6
	HNRPDL	LOC387820	PCCB	SLC39A8
	HNRPH3	LOC440359	PDE3B	SLC45A3
	HNRPUL1	LOC441019	PDXK	SLC4A8
	HS.163752	LOC650369	PECR	SLC6A6
	HS.536748	LOC650546	PEX19	SLC7A7
	HS.556018	LOC650832	PGAM1	SLC7A8
	HS.576072	LOC651816	PGM1	SMS
	HSPA4	LOC653066	PGRMC1	SNCA
	HSPB1	LOC653158	PHYH	SNTB1
	HSPC152	LOC653171	PIGP	SOAT1
	HSPC268	LOC653506	PJA1	SPI1
	HSPE1	LOC654103	POLDIP2	SPOCD1
	HTR2A	LOC728153	POLN	SPP1
	HYPK	LOC730525	PON2	SPPL2A
	IBTK	LOC731049	PPAP2A	SQLE
	ICA1	LOC731314	PPARG	ST14
	ID4	LOC731878	PPM1A	STMN1
	IER3IP1	LOC85390	PRDX2	STX4
	IFP38	LONRF3	PRDX3	STXBP2
	IFT74	LRG1	PRDX6	SUSD1
	IGF1	LUZP1	PREPL	SYK
	IHPK1	LYAR	PSMD10	TBC1D2
	IL10	MAD2L2	PTCD2	TBC1D8
	IL17RD	MAFF	PTPLA	TCIRG1
	IL18	MAFG	PTPRF	TDRD3
	ILK	MAP2K3	PXMP2	TFRC
	INTS8	MAP3K8	PXMP3	TLR8
	IQGAP1	MAPK6	QDPR	TM4SF19
	IQWD1	MARCH3	RAB7L1	TM6SF1
	ISCA1	MARS2	RABL3	TM7SF4
	ITGA6	MAT2A	RBPMS2	TMED3
	ITGB5	MCL1	RCN2	TMEM38B
	ITIH5	MED28	REEP6	TMEM51
	ITM2A	MESDC1	RGN	TMEM97
	JAZF1	METRNL	RNFT1	TNFSF13B
	JMJD1A	MGC4677	RPAIN	TNNI2
	KCNH6	MIDN	RTCD1	TOP2A
	KIAA0101	MMP19	RTN3	TPK1
	KIAA0423	MMP25	SAMM50	TREM2
	KIAA0564	MNT	SCO1	TRPV2
	KIAA0831	MOBKL2C	SDHA	TTYH3
	KIAA1618	MRTO4	SDHB	TUBA1C
	KIAA1751	MSC	SDHC	TYROBP
	KLHDC2	MSX1	SFT2D1	UBE2C
	KRCC1	MT1A	SH3GLB1	UBXD5
	LAMA4	MT1M	SLC25A4	UHRF1
	LAMB1	MT2A	SLC30A5	UNC93B1
	LAMB2	MTE	SLC39A6	VAMP8
	LAPTM4A	MTHFD2	SPCS1	ZMYND15
	LCOR	MXD1	STEAP1	ZYX
	LDHB	MYADM	SUCLG1
	LEP	MYC	SUOX
	LGALS3	NAMPT	TATDN3
	LIFR	NARG1	TFCP2
	LILRB1	NCOA7	THEM2
	LMO2	NDEL1	THYN1
	LMOD3	NEU1	TIMM23
	LOC130773	NFE2	TK2
	LOC134997	NFIL3	TKT
	LOC158345	NFKB1	TMEM126A
	LOC220433	NFKB2	TMEM126B
	LOC283345	NFKBIA	TMEM157
	LOC283412	NGF	TMEM69
	LOC285053	NHEDC2	TMEM85
	LOC286016	NHP2L1	TNS3
	LOC346950	NIP7	TRIM6
	LOC347292	NNMT	TSPAN3
	LOC347376	NOL1	TST
	LOC387841	NOL5A	TUBG1
	LOC387934	NOLA1	TULP4
	LOC388344	NOLC1	TYSND1
	LOC388532	NOS3	UBB
	LOC388621	NP	UBE2G1
	LOC388789	NUFIP2	UCRC
	LOC389787	NUP153	UGP2
	LOC391656	NUP98	UQCRFS1
	LOC400721	NXT1	UQCRH
	LOC401019	OBFC2A	UQCRQ
	LOC402057	ODC1	UTP14C
	LOC402251	ODF2	WDR22
	LOC402644	OSM	YIPF6
	LOC402694	OSMR	YME1L1
	LOC440704	OTUD4	ZFAND6
	LOC440737	PADI4	ZFP106
	LOC440926	PAK1IP1	ZNF541
	LOC440927	PANX1	ZNF650
	LOC441743	PDLIM1
	LOC442454	PELI1
	LOC641848	PGLYRP1
	LOC641849	PGS1
	LOC642333	PHLDA1
	LOC642989	PI3
	LOC643007	PIM1
	LOC643284	PIM3
	LOC643287	PITPNB
	LOC643870	PLAGL2
	LOC643882	PLAU
	LOC643949	PLAUR
	LOC643997	PLEKHG1
	LOC644029	PLEKHG2
	LOC644039	PLEKHM2
	LOC644131	PLSCR1
	LOC644250	PMM2
	LOC644330	PNO1
	LOC644642	PNPLA8
	LOC644852	POLR1C
	LOC645018	POLR2D
	LOC645138	PPAN
	LOC645466	PPP1R15A
	LOC645895	PPP2CA
	LOC645968	PPRC1
	LOC646197	PPTC7
	LOC646849	PRIC285
	LOC646900	PRO0628
	LOC647037	PROK2
	LOC647389	PSCD1
	LOC647673	PSMD12
	LOC648210	PTBP1
	LOC648343	PTGS2
	LOC648622	PTPN1
	LOC648638	PTPRE
	LOC648852	PTRH2
	LOC649548	PUS1
	LOC649946	PVR
	LOC651064	PVRL2
	LOC651149	QSOX2
	LOC651202	RAB27A
	LOC651894	RAN
	LOC653086	RARA
	LOC653115	RBM12
	LOC653147	RBM15
	LOC653232	RBMS1
	LOC653314	RCAN1
	LOC653489	REC8
	LOC653658	RELB
	LOC653702	RFX2
	LOC653773	RGL4
	LOC653829	RGS2
	LOC654189	RIF1
	LOC728481	RIOK1
	LOC728643	RND1
	LOC728973	RND3
	LOC729603	RNF149
	LOC730740	RNF19B
	LOC731640	RNF24
	LOC731985	RRP12
	LOC90586	RRS1
	LOC91561	S100A12
	LRP10	S100A8
	LSDP5	S100A9
	LSM5	S100P
	LSM6	SAMD4A
	LUM	SAMSN1
	MAGT1	SAP30BP
	MAN2B2	SBNO2
	MANBAL	SCHIP1
	MATR3	SCO2
	MBD4	SDC4
	MBNL2	SEC14L1
	MCART1	SEH1L
	MCM8	SEMA4A
	MCTS1	SEMA4D
	METTL7A	SEMA6B
	MFSD11	SERPINA1
	MGC16703	SERPINB1
	MGC29891	SERPINB2
	MKL2	SERPINB8
	MORF4L1	SERPINE1
	MRPL10	SERTAD1
	MRPL18	SERTAD2
	MRPL38	SFRS2
	MRPL45	SFRS6
	MRPL55	SGK
	MSH3	SHB
	MSTO1	SHC1
	MTDH	SLAMF1
	MTF2	SLC20A1
	MTR	SLC22A4
	MYO10	SLC25A25
	MYO1B	SLC25A37
	N4BP2	SLC25A44
	NACA	SLC2A1
	NACAP1	SLC2A3
	NAG18	SLC39A14
	NARS	SLC4A7
	NCOA1	SLC7A1
	NDUFB10	SLC7A5
	NFIA	SLCO4A1
	NLRP8	SNIP1
	NMI	SNORA10
	NNT	SNORA32
	NPTN	SNORA33
	NR2C1	SNORA64
	NRN1	SNORA70
	NUBPL	SNORD35B
	NUDCD2	SNORD4A
	NXT2	SNORD56
	OCIAD1	SNORD68
	ORC6L	SNRPB
	OSBPL8	SOCS1
	P4HA1	SOCS2
	PABPC1	SOCS3
	PAPSS1	SOD2
	PAX7	SON
	PCDHB19P	SORL1
	PCDHB9	SOX7
	PCMTD1	SPAG9
	PCNA	SPHK1
	PDCD7	SPRED1
	PDGFRA	SPRY1
	PDSS2	SPSB1
	PDZRN3	SRF
	PEBP1	SRXN1
	PECI	ST3GAL1
	PERP	STAT3
	PFDN5	STC1
	PHF3	STK40
	PHPT1	STS-1
	PIGU	TAGLN2
	PIP5K2B	TAP1
	PLA2G2D	TDG
	PLAGL1	TEAD4
	PLDN	TEX10
	PLEKHA5	TFAM
	PNPT1	TFG
	POLR2J3	TGIF1
	POLR3F	THBD
	POSTN	THBS1
	PPA2	THOC6
	PPARBP	TICAM1
	PPCS	TIPARP
	PPIB	TM4SF1
	PPM1K	TMEM154
	PPP1R12A	TMEM173
	PPP2CB	TMEM185B
	PPP2R2B	TMEM2
	PPP2R3C	TMEM49
	PPP3CA	TMEM70
	PRCP	TMEM71
	PRKAA1	TNFAIP3
	PRKAR1A	TNFAIP6
	PRO1853	TNFRSF10B
	PRRC1	TNFRSF10D
	PSMA3	TNFRSF12A
	PSMB8	TNFRSF1A
	PSMC5	TNFRSF6B
	PSMD12	TOMM34
	PTGES3	TP53BP2
	PTMA	TP53INP2
	PTP4A2	TRAF3IP2
	PTPLAD2	TREM1
	PURA	TRIB1
	PYGL	TSC22D2
	QSOX1	TSSC4
	RAB33B	TUBB2C
	RAB6A	TUBB3
	RABGEF1	TUBB6
	RABL2A	TUSC1
	RAD21	UBAP1
	RAD51	UBE2D3
	RAPH1	UBE2J1
	RAXL1	UBQLN1
	RBBP7	UCK2
	RBM25	UGCG
	RBM34	UPP1
	RBX1	USP36
	RCP9	USP42
	RDH11	UTP11L
	RECK	VASN
	RFWD2	VIL2
	RGS5	VNN2
	RHBDL2	VNN3
	RHOB	VPS37C
	RILPL1	WDR43
	RN7SL1	XBP1
	RNASEH2B	YRDC
	RNF130	ZBTB17
	RNPC3	ZBTB43
	ROBO1	ZC3H12A
	ROCK1	ZC3HAV1
	ROCK2	ZDHHC9
	RPL10A	ZFP36
	RPL13	ZNF207
	RPL14	ZNF217
	RPL21	ZNF24
	RPL23	ZNF295
	RPL23A	ZNF35
	RPL3	ZNF410
	RPL31	ZNF529
	RPL35	ZNF593
	RPL37A	ZNF672
	RPL5	ZNF787
	RPL7	ZNF800
	RPL7A	ZNFX1
	RPL7L1	ZSWIM4
	RPL9	ZSWIM6
	RPLP1
	RPLP2
	RPN2
	RPS15A
	RPS16
	RPS18
	RPS19
	RPS20
	RPS24
	RPS27
	RPS27A
	RPS28
	RPS29
	RPS3A
	RPS6
	RTN3
	RTN4
	RUNDC2C
	S100A13
	S100PBP
	SACM1L
	SALL3
	SAP30L
	SAR1A
	SARS
	SAT2
	SBDS
	SCYL1
	SDC2
	SDHALP1
	SDHD
	SEC24A
	SEC24D
	SEMA3C
	SEPT7
	SERINC1
	SERP1
	SERPINF1
	SF3B14
	SFRS1
	SFRS11
	SFRS12
	SH3GL1
	SH3YL1
	SHCBP1
	SIRPG
	SKAP2
	SLBP
	SLC12A2
	SLC16A12
	SLC25A20
	SLC35E1
	SLC41A3
	SLC44A4
	SLC4A5
	SLC5A8
	SLFN11
	SLTM
	SMAD5
	SNAP23
	SNAPC1
	SNF8
	SNX14
	SP3
	SPAST
	SPHAR
	SPRY2
	SPTLC1
	SRP14P1
	SRP72
	SSPN
	STRAP
	SUCLG2
	SULT1A1
	SUMO1P3
	SUMO2
	SYAP1
	SYVN1
	TAF9
	TAPT1
	TATDN1
	TBC1D9B
	TCEAL8
	TCP1
	TDP1
	TDRD1
	TFAP2A
	THBS3
	THUMPD1
	TIA1
	TM2D1
	TM9SF3
	TMEM106B
	TMEM120A
	TMEM14B
	TMEM47
	TNFSF14
	TOPBP1
	TOX4
	TP53INP1
	TRA1P2
	TRAPPC6B
	TRIM13
	TRIM56
	TSC1
	TSC22D1
	TSN
	TSPAN12
	TSPAN13
	TTC8
	TTRAP
	TUBA3E
	TXNDC9
	TXNIP
	TXNL1
	U1SNRNPBP
	U2AF1
	U2AF2
	UBE4A
	UBE4B
	UBL5
	UBLCP1
	UFM1
	UQCRC2
	UQCRH
	USP1
	USP49
	USP8
	VAPA
	VHL
	VIM
	VKORC1
	VPS26
	VTI1B
	WBP5
	WDR74
	WRB
	WSB1
	WSB2
	XPO4
	XRCC2
	YBX1
	YES1
	YIPF3
	YIPF5
	YRDC
	YWHAG
	YY1
	ZADH1
	ZBED5
	ZFAND6
	ZFP36L1
	ZFR
	ZFYVE16
	ZNF14
	ZNF223
	ZNF430
	ZNF483
	ZNF493
	ZNF521
	ZNF557
	ZNF577
	ZNF600
	ZNF652
	ZNF655
	ZNF669
	ZNF682
	ZNF786
	ZRANB2
[truncated: 18 more columns]

## Sheet: B. Module contents VAT
Module ID:	1	2	3	4	5	6	7	8	9	10	11	12	13	14	15	16	17	18	19	20	21	22	23	24	25	26	27	28	29	30	31	32	33	34	35	36	37	38	39	40	41	42	43	44	45	46	47	48	49
Number of probes in module	1216	942	905	707	447	436	405	256	173	154	146	142	105	86	85	58	55	46	44	43	41	34	33	32	26	24	23	21	18	17	17	17	17	14	14	14	13	13	13	13	13	12	11	11	11	11	11	11	10
Number of genes in module:	469	641	524	464	306	253	193	209	103	104	104	100	75	72	80	40	46	36	31	31	28	28	24	31	26	20	22	18	16	15	14	17	17	14	12	14	12	9	11	12	10	12	11	11	11	10	9	9	10
	ACOX2	A2M	ABCE1	ABI3BP	ABTB1	ABHD1	ABCC6	AFF4	ABCC5	ABL2	AK1	ADAMDEC1	ABHD12	ANLN	ACSS2	ARMCX6	ADH4	ACSL3	AHSA1	AACS	AASDH	EPSTI1	ADCY3	ALDOC	C14ORF153	C17ORF58	ANXA11	ACTA2	BRMS1	ANUBL1	CYORF14	BAX	DEFA5	AASDHPPT	C1ORF186	ACCN1	C1ORF156	CCL21	ADORA3	CNTFR	AQP4	AMPD1	CAPRIN1	ALS2CR13	BRD7	CHRNA1	C13ORF15	CCDC4	BMPR2
	AGBL5	ABCA8	ABCF1	ACPL2	ADAM19	ACACA	ACOT4	AK2	ACP5	ADAM17	ALDH1A3	AIM2	ACTR1A	ASPM	ADAM22	ASB8	AFM	ACTR2	BAG3	ADORA1	ABCB7	HERC5	ANKRD54	AR	C3ORF34	C20ORF82	CDC2L2	ACTC1	BRPF1	BCAS1	CYORF15A	GSTTP1	DEFA6	ACTL6A	CPA3	DPYSL4	CRAT	KBTBD11	ARRDC2	GSDML	C6ORF165	CAMK1G	CRELD1	DBP	EFHA1	DNASE2B	C3ORF64	LOC441377	C4ORF18
	AGGF1	ACAA2	ABCF2	ACSM3	ADAM8	ACACB	ADCY4	AKAP12	AKR1B1	ADAMTS1	AMY1B	ALAS2	ACVRL1	AURKA	ADPRH	BLOC1S1	AGXT	ANKRD13C	BRI3BP	B4GALT6	ATP5H	HERC6	ARFGAP1	BBOX1	C4ORF34	CD24	COL4A3BP	ACTG2	C20ORF4	EDN2	CYORF15B	GZMB	GBA3	ATP2B1	CTSG	ERVWE1	HS.470726	MMRN1	CD1C	HS.413494	GAGE12G	FCRL5	FLJ22639	EEF2K	LMO4	FNDC1	DACH1	LOC644934	CCDC46
	AKAP11	ACTR3	ABL1	ALDH1A2	AGTPBP1	ACADL	AFAP1L1	AMMECR1L	AP1B1	AKAP12	ARHGAP23	BCL11A	AKT1	AURKB	AIFM3	C19ORF42	ALB	AP1G1	CACYBP	C6ORF185	BHLHB9	HS.125087	ARMET	CART1	CES2	CILP	CUEDC1	CALD1	FAM130A1	FBXO32	EIF1AY	HS.145785	HS.319180	CD9	IFI30	FOXS1	LOC644689	PGM5	CXCL9	KIAA1239	GAGE12I	IGJ	HS.372654	HLF	LZTFL1	HS.553217	ETS1	LOC650298	CCDC90A
	ALDH3A2	ACVR1C	ACSL4	ALDH3A1	AIF1	ACADM	AGTRL1	ANK2	AP1S2	ANKRD37	ARSJ	BCL11B	AP2S1	BGN	ALDH1L2	CITED2	ALDOB	ATG4B	CHORDC1	CSN1S1	C10ORF59	IFI27	ATG16L1	DEFB32	CHRNA5	CLCC1	DDR2	CNN1	HS.193406	HS.124524	HS.412918	HS.538632	HS.405849	HNRPA1P4	KIT	HS.124514	LOC644733	PROX1	GPX7	LPIN1	GAGE4	IGLL1	HS.493947	NR1D2	PLS3	HS3ST2	KIAA1202	LOC650646	CD36
	ALS2	ADI1	ACVR1B	ALDH3B1	AKNA	ACAT1	AIFM2	ANKRD17	ATG7	ARID5A	ATP1A1	BLK	ATG9A	BIRC5	APBA2BP	CTDSP1	ANGPTL3	BAT2D1	DHDH	DBI	C2ORF28	IFI44	DRAM	FLJ21075	FCAR	DCLK1	DSEL	CSRP1	HS.371006	HS.303877	JARID1D	HS.541826	HS.545111	KIF21A	LTA4H	HS.543700	LOC653855	RELN	IRF5	NAALAD2	GAGE5	JSRP1	HS.584136	PER3	RARS	KLK4	LRRC8C	RPS26	DYNLT3
	ALS2CR16	ADNP	ADAMTS9	ALOX15	ALOX5	ACO1	AKR1C2	ATF4	ATP6AP1	ARL5B	BDNF	CCL5	ATRIP	C1ORF112	ARF1	DOCK11	APOA1	CAPRIN1	DNAJA4	DGAT2	DYNC2H1	IFI44L	EDC4	GALNT13	HS.560357	F10	FLJ25778	DES	HS.529514	HS.303880	NLGN4Y	HS.570731	HS.550808	MGC3032	MARCO	HS.545710	LOC654260	STAB2	LOC642633	NDUFAF2	HS.544729	LOC642113	LOC400027	PIK3R1	RDH11	LOC649143	NR5A2	RPS26L	IMPAD1
	AMACR	AIRE	ADFP	AMHR2	ALOX5AP	ACOT2	AKR1C3	ATP11C	BRSK1	ASPH	BIRC3	CCR6	B4GALT7	C1QTNF6	ARF6	DPP8	APOA2	CCBL2	DNAJB1	DMRT2	FBXL3	IFI6	GPR172A	GDF10	HS.562875	FBN1	HS.107418	FHL5	JTV1	HS.578401	PRKY	HS.575551	HS.582338	POLR2H	MS4A2	HS.575127	MAEL	TFF3	RASL11B	ORC2L	LOC400578	LOC647450	NAPB	SMARCD2	SLC30A9	LOC653604	STARD13	RPS26L1	PTPN11
	AMT	AKAP1	AGPAT5	AMMECR1	ALPL	ACSM5	AKR1C4	ATP1B3	C17ORF60	ATF3	BTAF1	CCR7	BOLA2	C20ORF103	ARFIP2	EPHX2	APOC3	CCNC	DNAJB6	ELOVL6	GBAS	IFIH1	GPSM1	HOXA9	HS.566647	FNDC5	HS.379253	HS.526470	LCMT2	KIAA1576	RPS4Y1	HUS1B	LOC344167	PQBP1	SLC2A5	LOC643274	OR10V1	TFPI	SBSN	ORMDL3	LOC645037	LOC651751	SDHALP1	TEF	TLK1	LTF	TM4SF18	RPS26P10	RNF14
	ANAPC4	ALDH5A1	AGPAT6	ANGPTL7	AMICA1	ACSS2	ALG9	B3GNT5	C17ORF87	AXUD1	C3ORF59	CD19	C17ORF70	CCNA2	B4GALT2	FAM62A	APOH	CNBP	FKBP4	FGF13	HDDC2	IFIT1	IGFBP4	HOXC6	HS.571741	GAS7	HS.516646	HS.547458	MTMR9	LOC645438	RPS4Y2	KIR2DL3	LOC645261	PRPS2	SNX24	LOC649679	TENC1		SLAMF8	PARL	MGC102966	LOC652493	WWP2	UNG	TROVE2	TM7SF4			UBE2D4
	ANGEL2	ALPP	AHCTF1	ANKS1B	ANKRD22	ACY1	ANGPT1	BID	C1ORF162	BHLHB2	C9ORF30	CD2	C19ORF62	CCNB2	C22ORF33	FDFT1	BHMT	DICER1	FLJ45256	GPR120	LIN9	IFIT2	ITGB4BP	HOXC8	HS.580797	GPSM2	LOC162073	KCNMA1	NDST2	MSGN1	TTTY15	KIR2DL4	LOC645602	PTGFRN	TIMD4	LOC730241	UCHL1		SNAI2	PTEN		LOC652694	ZNF609	ZMYND8	UBE2E1
	ANKMY2	ALS2CR14	AKAP12	ANXA8	ANPEP	ACYP2	ANKRD20A1	BTBD1	C1ORF85	BTBD7	CA13	CD247	C20ORF29	CDC2	CHD3	FUNDC1	C8A	DPM1	HS.131071	GPT	LOC647346	IFIT3	OGFR	HOXC9	LOC123688	HS.557431	LOC642678	KCNMB1	ORAOV1	PPP2R2B	USP9Y	LOC440345	LOC647656	SET	TPSAB1	MUC12	VENTXP7			RWDD2A		MGC29506
	ANKRA2	AMY1C	AKAP13	ANXA8L2	AOAH	ADHFE1	ANKRD38	BTG3	C1QA	BTG2	CAMSAP1L1	CD37	C20ORF43	CDC20	CHST2	GMPR2	CYP2C8	DUSP22	HS.543887	HS.333084	LRP11	IRF7	PFN1	HS.275398	LOC399900	ITGA11	LOC727948	MUSTN1	RAE1	SPRR2F	UTY	LOC440491	MAP4	SQRDL		PDZK1
	ANKZF1	AMY2B	ALG13	AOX1	APOB48R	ADSSL1	ANKRD47	BXDC5	C1QB	C17ORF91	CCDC131	CD3D	C22ORF25	CDC45L	CNNM2	GRHPR	CYP2C9	FBXL5	HS.545589	HS.443602	MCFD2	ISG15	PTBP1	HS.537002	LOC441087	LOC399888	NBPF10	MYH11	SFRS6	ZC3H7A	ZFY	LOC727811	REG3A	XRCC5		THAP8
	ANP32B	ANKRD30B	AMD1	AP1G2	APOBEC3A	AGK	ANXA5	BZW1	C1QC	CCL3L3	CCNYL1	CD3E	C2ORF29	CDCA5	CNTN4	H2AFJ	CYP2E1	FBXO11	HSP90AA1	HS.562110	NR3C2	MX1	RAB31	HS.545973	LOC648059	MFAP5	NBPF20	PDE5A	TFIP11	ZNF283		MEIS2	SLC4A11
	AP3M2	ANKRD44	ANGPTL4	APM-1	AQP9	AIFM1	ANXA6	C4ORF32	C3AR1	CCL4L1	CD200	CD3G	C9ORF142	CENPF	CXORF36	HDHD2	CYP3A4	G3BP2	HSP90AB1	KLB	PCM1	MX2	RAI14	HS.571321	LRAP	PI16	PXMP4	SLN	ZNF416			SMTNL1	TRIM73
	AP4B1	ANXA2P1	ARFGAP3	ARHGAP28	ARG1	AKAP7	AQP7P2	C6ORF66	C6ORF192	CCL4L2	CD55	CD48	CABIN1	CENPM	CXXC4	HELZ	CYP4A11	HS.570988	HSPA1A	KLHDC8B	PIGV	OAS1	RCC2	HS.85445	LRRFIP1	PTH2R	SYNJ2BP	TAGLN				TSPYL6	UGP2
	APPBP2	ANXA4	ARID5B	ARMC4	ARHGAP25	ALDH1L1	ARHGEF7	C7ORF24	CD14	CCL8	CDC2L2	CD52	CBARA1	CKAP2L	DEDD	HS.377660	CYP8B1	LGR4	HSPA1B	MOSC2	PPP1CC	OAS2	RRBP1	IRX2	MBOAT2	SCARA5	TNPO1	TPM2
	APPL2	APH1A	ARIH1	ARNT2	ARHGAP30	ALDH2	ASAM	C9ORF105	CD163	CCNL1	CDC42EP1	CD6	CIB1	CLEC11A	DYRK1A	ITGB1BP1	F12	LOC652773	HSPA4	NNAT	PVRL3	OAS3	SDF2L1	IRX5	MBTD1	TPPP3	TROVE2
	ARL2BP	APPL1	ARPC5L	ASPHD1	ARHGAP9	ALDH5A1	BAALC	C9ORF21	CD209	CD83	CDCP1	CD7	CLN3	COL14A1	EME1	KIAA1370	FGA	LOC653994	HSPA6	P2RY6	RAVER2	OASL	SEC61A1	KCNA3	MFSD11	TRIO	UGCGL1
	ARMCX1	ARFGEF1	ATF6	ASTN1	ARPC2	ALDH6A1	BCAP31	CCNH	CD33	CEBPB	CDR2	CD79A	CLPTM1	COL16A1	EPB41	KRCC1	FGB	LOC732007	HSPD1	PPP1R1B	RNASEN	PARP12	SLC39A1	LAMB3	MYO3B		UPF3A
	ASB3	ARHGAP18	ATP1B3	ATF7IP2	ARRB2	ALDH7A1	BHMT2	CCNL1	CD4	CEBPD	CLCF1	CD79B	COBRA1	COL1A1	ERLIN1	LOC644799	FGG	MORC3	HSPE1	PRR5	SDCCAG10	PARP14	TRPV2	LOC440928	RNUXA		ZNF148
	ASB8	ARL16	ATP2A2	ATP1B1	ASGR1	ALDH9A1	BTD	CCT3	CD68	CLK2	DHX15	CD8A	COG2	COL1A2	ETV2	MRPL45	FGL1	MORF4L2	HSPH1	RBM20	ST13	PARP9	UCHL5IP	LOC643911	TMEM17
	ASF1A	ARL8B	ATPBD1B	ATP7B	ASGR2	ALS2CR2	C10ORF38	CCT6A	CD84	CYB5D1	DKFZP686O24166	CD96	CRIPAK	COL3A1	FBXO3	MTMR10	FTCD	PLDN	KIAA1666	S100A1	TCEA3	PRIC285	YWHAH	MBD2	XPNPEP3
	ASH2L	ARMC1	B4GALT3	B3GALNT1	ATG16L2	AMZ2	C10ORF58	CCT6AP1	CENTA2	CYR61	DKK1	CENTB1	CXXC1	COL5A1	FGF1	MTX2	GC	PPFIA1	LOC644789	SERPINA5	TJP1	RSAD2		NRCAM	ZNF69
	ATP5SL	ARMCX1	B4GALT5	B4GALT4	ATP6V0D1	ANG	C18ORF10	CDV3	CLEC10A	DDX3X	DNAJB9	CLC	CYB561D2	COL5A2	FKBP2	NBPF3	GSTA1	PPP2CB	LOC646038	SLC25A10	TOR1AIP1	SAMD9		OXT	ZNF91
	ATRN	ARPC5	BATF	BAIAP2	ATP6V1B2	ANKRD46	C1QTNF5	CHD1	CLEC4G	DUSP1	DUSP5	CLECL1	DOLK	COL6A1	FLJ36144	NKTR	GSTA2	PRKAR1A	RN7SK	SNORD13	USP13	SAMD9L		PHKG1
	ATXN2	ARPP-19	BATF3	BBS1	BASP1	AP3S2	C20ORF160	CLIC4	CPVL	DUSP2	DYRK3	CRLF3	FAM50A	COL6A2	FLJ45422	NPIP	HMGCS2	PSMC6	RPPH1	SREBF1	WDSUB1	XAF1		REEP6
	AXIN2	ATAD1	BAZ1A	BCAS4	BCL2A1	APIP	C4ORF18	CPNE8	CSF1R	EGR1	ERN1	CTLA4	FAM89B	COL6A3	FLJ46836	P8	HPX	RANBP1	STIP1	TSGA10				TBX15
	B3GNT6	ATF4	BCAR1	BCHE	C13ORF18	ARHGEF6	C7ORF41	CRY1	CST3	EGR2	ERRFI1	CXCR4	FBXL15	COMP	FOXD4L3	PCMTD1	HRG	RB1	UBC	TSPAN18				TMEM16C
	BBS2	ATMIN	BCCIP	BCL9	C15ORF39	ARL6IP1	C8ORF55	CSGALNACT2	CTSB	EGR3	FAM101A	CXCR5	FHOD1	CRABP2	FUT11	PHPT1	KNG1	SON	ZFAND2A	XAGE3				TPRG1
	BBS4	ATP11B	BCL3	BCO2	C19ORF59	ATP5A1	C9ORF91	CXORF26	CTSC	EIF1	FAM110B	CXCR6	GBA	EMILIN1	GAMT	PINK1	LOC388503	SPG21
	BCDIN3D	ATP2B1	BDKRB2	BEAN	C5AR1	ATP5B	CA4	CYCSL1	CTSZ	EIF4A3	FAM83H	DEFA1	GNPTG	FAM38B	GDF11	PLCG1	LOC647169	TAF2
	BIVM	ATXN1	BMS1	BEX2	C5ORF29	ATP5D	CALM1	DDX47	CYBA	EIF5	FKBP11	DEFA3	GPR137	FAP	GFER	RERE	LOC728811	UBE2W
	BMPR1A	B2M	BOP1	BEXL1	C6ORF32	ATP5H	CAPN11	DENND4A	CYBB	EMP1	FLJ40504	EBI2	GTF2H4	FMO1	GGA3	SEPP1	ORM1	USP14
	BRCC3	BACE2	BTBD14A	BIVM	C9ORF164	ATP5I	CCDC85A	DGKD	DAB2	ETNK1	FLNC	ERAF	HARS	FZD2	GRIK1	TBL1XR1	ORM2	YME1L1
	BRD8	BIRC3	BTG3	BMP4	C9ORF19	ATP5J	CD151	DJ341D10.1	DHRS9	ETV3	GADD45A	FAM46C	IDH3G	GINS2	HDAC9	TMEM4	PLG
	BRWD2	BLVRA	BXDC1	BNC1	CASP1	ATP5O	CD300LG	DNAJB4	F13A1	FAM53C	GFPT2	FBXO7	INPPL1	HMMR	HES2	TNFSF12	PRSS7
	BTN2A2	BLVRB	BXDC2	BNC2	CASP4	ATP5S	CD36	DNM1L	FCGRT	FEM1C	HAS1	FCRL2	IPO11	HS.540976	HS.172610	VAMP2	SERPINC1
	C10ORF6	BLZF1	BYSL	BZRAP1	CCL20	ATPAF1	CDC42BPB	DYRK3	FGD2	FILIP1L	HMGCR	FCRL3	KIAA1545	HS.565209	HS.232535	ZBTB4	SLC22A7
	C11ORF17	BNIP3L	BZW2	C11ORF10	CCR1	AUH	CDH5	EAF1	FOLR2	FOSB	HOMER1	FCRLA	L3MBTL2	HS.66187	HS.537907		SLC2A2
	C11ORF54	BOLA2	C10ORF119	C11ORF9	CCR2	BCKDHA	CDKN2B	EIF1B	FPR3	FOXC1	HS.184721	FLJ21438	LOC124446	KIAA0101	HS.553351		TM4SF4
	C14ORF102	BRWD2	C10ORF2	C12ORF57	CCR3	BCKDHB	CEBPA	EIF2S1	FUCA1	GADD45B	HS.232649	GPR18	LOC643624	KIAA1324L	HTATIP		TTR
	C14ORF106	BTBD15	C12ORF30	C14ORF132	CD300A	BCL2	CENTD3	EIF4E	GBA	GRASP	HS.547277	GTSCR1	LOC653438	KIF20A	IGFBPL1		UGT2B10
	C14ORF108	BUB3	C12ORF44	C14ORF78	CD300LF	BCL2L13	CES1	EIF5B	GBGT1	GRRP1	IGF2BP2	HBD	MAP2K2	LEPRE1	IL25		UGT2B17
	C14ORF131	C11ORF38	C12ORF5	C16ORF73	CD37	BIN1	CES4	ETF1	GLT25D1	GTF2B	KCNK1	HBG1	MAP4K2	LEPREL2	INSR		UGT2B7
	C14ORF133	C11ORF63	C13ORF25	C19ORF33	CD53	BNIP3	CIDEC	ETS1	GNPDA1	HBEGF	KRT18	HBG2	MFSD3	LOC647000	L1TD1
	C14ORF159	C11ORF73	C13ORF33	C1R	CD97	BNIP3L	CLEC14A	EXOSC3	GPR137B	HES4	KRT8	HBM	MIB2	MCM4	LOC152586
	C14ORF28	C12ORF23	C14ORF138	C1RL	CDA	BOLA3	COL15A1	EXOSC9	GRN	HS.560946	LOC284023	HBQ1	MYL6	MELK	LOC442582
	C14ORF93	C13ORF27	C14ORF32	C1S	CDKN2D	BPHL	COL4A1	FAM49B	GUSB	ICAM4	LOC340598	HLA-DOB	NAGPA	MGC16121	LOC650005
	C15ORF41	C14ORF108	C16ORF61	C2	CEACAM3	C10ORF58	COL4A2	FBXO30	HAVCR2	IER3	LOC643431	HS.534427	NCSTN	NCAM1	LOC654114
	C16ORF58	C14ORF166	C18ORF19	C20ORF75	CENTA1	C17ORF61	COX4I2	FGF2	HCST	IRF1	LOC644743	HS.534437	NUCB1	NCAPG	LSR
	C17ORF90	C14ORF19	C19ORF22	C3	CFP	C1ORF50	CRYAB	FLJ20273	HLA-DMB	ITPKC	LOC646723	HS.546375	OBFC2B	NUSAP1	LY6G6C
	C18ORF54	C14ORF24	C1ORF108	C4B	CKLF	C1ORF97	CYB5R3	FOSL2	HLA-DRA	JMJD6	LOC647954	HS.550293	OSBPL5	OLFML2B	MAGED2
	C18ORF55	C14ORF85	C1ORF55	C8ORF13	CLEC4A	C20ORF30	CYYR1	GAPDH	HNMT	JUNB	LOC650369	HS.554324	PDE9A	PCOLCE	MAST2
	C1ORF104	C15ORF29	C1ORF56	C9ORF127	CLEC4E	C21ORF33	DHDDS	GLRX2	HS.197143	JUND	MLLT11	ICOS	PTP4A2	PLK4	MEN1
	C1ORF25	C15ORF5	C1QBP	CA11	CLEC5A	C22ORF16	DOCK6	GMFG	HS.19985	KBTBD2	MSH6	IFNG	RALY	PRC1	MYCL1
	C1ORF35	C18ORF32	C20ORF121	CA9	CLEC7A	C2CD2	EBF3	GNPNAT1	IL10RA	KIAA1434	NCOA7	IL2RB	SEC24C	PTTG1	MYEF2
	C1ORF66	C19ORF43	C21ORF63	CACNB3	CMTM2	C7ORF55	EFCAB4A	HAT1	IQGAP2	KLF10	NDFIP2	IL7R	SNX6	RACGAP1	NEDD9
	C20ORF11	C1ORF176	C3ORF52	CADPS2	CMTM6	C9ORF123	EFNB1	HCCS	LGMN	KLF4	NOC3L	ITGA4	SSU72	SCRG1	OR1L6
	C20ORF177	C1ORF43	C6ORF66	CALB2	CORO1A	C9ORF24	EHBP1	HDGFRP3	LILRB4	KLF6	OLR1	ITGB7	ST6GALNAC6	SERPINE2	OR2T8
	C21ORF58	C1ORF63	C7ORF24	CASC1	CRLF3	CABC1	ENTPD3	HIAT1	LILRB5	LOC653158	PAICS	ITK	STAT2	SSR4	OR7G2
	C2ORF28	C1ORF9	C8ORF53	CCDC102A	CSF3	CAT	EPAS1	HIF1A	LOC400451	LOC728069	PDE4D	KLRB1	SUPT5H	THY1	P2RY10
	C2ORF33	C20ORF108	CALCA	CCDC109B	CSF3R	CDKN2C	EPDR1	HLA-E	LOC731486	LOC728153	PDLIM3	LAT	TEGT	TK1	PDAP1
	C2ORF64	C21ORF24	CASP4	CCDC120	CST7	CIDEA	ESAM	HS.415576	LRRC33	MAFF	PDPN	LOC387841	TNPO3	TOP2A	PLK3
	C4ORF41	C21ORF55	CBLB	CCDC6	CSTA	CKMT2	EVI1	HSPA4	LYPLA3	MAP3K8	PGAP1	LOC389641	TRAPPC2L	TP53I3	PPAP2C
	C5	C3ORF28	CBLL1	CCNB1IP1	CTSS	CLDND2	F8	HSPB8	LYVE1	MIDN	PGM2	LOC728358	TRIM8	TPX2	PPP5C
	C5ORF21	C4ORF41	CCDC86	CCRK	CUGBP2	CLYBL	FAAH	HSPE1	M160	MYADM	PITPNM1	LRMP	TSSC1	TTK	PRR15
	C5ORF37	C5ORF28	CCL2	CD47	CXCL1	COQ5	FAM69B	IDI1	MAF	MYC	POLR1E	LTA	TUBGCP2	TYMS	RIBC1
	C5ORF4	C6ORF170	CCNH	CDCA7L	CYB5R4	COQ6	FAM89A	IDS	MAN2B1	NFATC1	PPP4R1	LTB	TWF2	UBE2C	RTN2
	C6ORF108	C6ORF211	CCRN4L	CDH1	CYP26A1	COQ9	FGD5	IFRD1	MCOLN1	NFKBIA	PRNP	LY9	TXNDC12	UHRF1	SLC27A4
	C6ORF111	C7	CCT2	CDH11	CYP4F3	COX4I1	FLJ10357	IL1R1	MS4A6A	NFKBID	PVRL2	MAP4K1	UNC45A	ZWINT	SLC38A5
	C6ORF130	C7ORF11	CCT3	CDH3	DEF6	COX5A	FMNL3	IL1RAP	MTSS1	NFKBIZ	RBBP8	MARCH8	WBSCR22		TBXA2R
	C6ORF70	C7ORF28A	CCT6A	CDON	DOCK8	COX5B	FZD4	JOSD3	NAGK	NLF2	RGS4	NCR3	WDR45		TIMM13
	C7ORF23	C8ORF37	CD44	CDS1	DPEP2	COX7A2	GFOD1	KIAA0194	NECAP2	NLRP3	RNF24	NFS1	ZNF524		TMCO5
	C8ORF44	C8ORF45	CD59	CFI	EDG4	COX7C	GIMAP6	KIAA0947	NINJ1	NR4A1	SAT1	P2RY10			TPM3
	C9ORF45	C8ORF59	CD93	CGN	EDG6	COX8A	GIMAP7	KIAA0999	NPC2	NR4A2	SDC4	PASK			UXS1
	C9ORF80	C9ORF130	CDC42EP2	CGNL1	EMR2	CRYZL1	GLYAT	KLHL2	P2RX4	PIGA	SDS	PDE7A			WTAP
	CAMLG	C9ORF80	CDC42EP4	CHCHD6	EMR3	CS	GNS	KPNA2	PAQR4	PPP1R15A	SGK	PLAC8			ZDHHC22
	CAPRIN2	CAPZA1	CDC42SE1	CHEK2	EVI2A	CSNK2A2	GPIHBP1	LAP3	PLD3	PRO0628	SGPP2	PTPRC			ZNF498
	CBLN3	CAST	CDKN1A	CHST4	EVI2B	CYC1	GPLD1	LARP4	PLEKHA2	RARA	SLC20A1	PTPRCAP
	CBR4	CAT	CEBPZ	CLDN1	FAM100B	DAPK2	GPR116	LIMK2	PLTP	RBJ	SLC7A2	PVRIG
	CBY1	CBL	CGGBP1	CLDN11	FAM129A	DBT	GPX1	LMCD1	PTPRO	RCAN1	SLFN11	PYHIN1
	CCDC121	CCBE1	CHD7	CLDN12	FCAR	DDHD2	HOOK2	LOC151579	PYCARD	REL	SMOX	RASGRP2
	CCDC25	CCDC132	CHIC2	CLDN15	FCGR1B	DDT	HS.19339	LOC158160	RENBP	RGS16	SPATA2L	RBM38
	CCDC28A	CCDC91	CHSY1	CLIC3	FCGR2A	EBF1	HS.452445	LOC285176	RGS10	RILPL2	SYN1	SAMD3
	CCDC34	CCNC	CHUK	CLIC5	FCGR3B	ECH1	HS.545935	LOC391045	RNASE1	SELE	TCF21	SEPT6
	CCDC90B	CD164	CIRH1A	CLIP3	FCN1	ECHDC3	HS.568777	LOC399942	RNASE6	SERTAD1	TFAP2C	SKAP1
	CCNDBP1	CD302	CLIC4	CLSTN1	FERMT3	ECHS1	HS.60257	LOC402221	RNASET2	SETD1B	TGFB3	SLAMF6
	CDAN1	CD46	CLP1	CMAH	FFAR2	EHHADH	HSPA12B	LOC440093	SIGLEC1	SLC25A25	TGIF1	SLC25A39
	CDC16	CDAN1	CNKSR3	CMYA5	FGD3	EIF4E3	ITFG3	LOC440354	SLC15A3	SLC2A3	TIMP1	SP140
	CDC40	CDC16	COQ10B	COL4A5	FGR	ENO3	ITGA7	LOC552891	SLC29A3	SNF1LK	TJP2	TAGAP
	CDKL3	CDC5L	CRISPLD2	COL4A6	FLJ22662	ETFA	ITGB5	LOC644131	SLC2A9	SOCS3	TMEM158	TBC1D10C
	CDKN1B	CDKN1B	CRY1	COL8A1	FOLR3	ETFB	ITIH5	LOC647691	SLC7A7	TICAM1	TNFAIP8L3	TLR10
	CDRT4	CDKN2AIPNL	CSDA	COL9A2	FPR1	ETFDH	ITPK1	LOC649555	SLC9A9	TMEM173	TNFRSF8	TRAF3IP3
	CETN2	CENTB2	CSNK1A1	COLEC12	FPR2	FABP5	JAG2	LOC649679	SLCO2B1	TNFAIP3	TNFSF14	TRAT1
	CGGBP1	CEP27	CSNK1D	CRISPLD1	FRAT2	FAM13A1	KIAA0182	LOC654121	SPINT2	TNFRSF10D	WDR69	TSPAN32
	CHCHD5	CHD6	CTPS	CSDC2	FYB	FDFT1	KIAA0427	MAFF	TLR7	TP53INP2	WWC1	VPREB3
	CHRNB1	CHP	CTSL1	CTXN1	GARNL4	FERMT2	KIAA1881	MALT1	TNFRSF14	VPS37B	ZNF263	ZAP70
	CKAP5	CHPT1	CYP1B1	CUTA	GBP5	FLJ12355	KLHL3	MAP4K5	TPP1	ZC3H12A	ZNF330	ZNF831
	CLK2	CIDECP	DCUN1D3	CXADR	GCA	FLJ21986	KLHL5	MAPKAPK2	UNC93B1	ZC3HAV1	ZNF529
	CLN5	CIR	DCUN1D5	CYP27A1	GK	FMO2	LEP	MAPKAPK5	VAMP8	ZFP36	ZNF598
	CLNS1A	CLIC4	DDX21	CYP2J2	GLA	GLRB	LGALS1	MARS	VSIG4	ZNF24	ZNF614
	CLUAP1	CLIP1	DDX31	CYP2S1	GLIPR1	GLYCTK	LIMCH1	MCL1		ZSWIM4	ZYX
	CMAS	CLK1	DDX39	CYP39A1	GMIP	GNPAT	LIPE	MEGF9
	CMBL	CLTC	DDX5	CYP3A5	GPR109B	GOLGA7	LOC158376	MEX3C
	CNOT6	CMPK1	DHX15	D4S234E	GPR65	GPI	LOC441241	MGC40489
	COBLL1	CNBP	DHX33	DAPK1	GPR84	GPSN2	LOC653764	MLKL
	COG6	CNIH4	DHX37	DCBLD2	GPR97	GPT2	LOC728014	MRPL44
	COMMD3	CNOT8	DIMT1L	DDEFL1	GPSM3	GPX4	LRP5	MRPL47
	COMMD8	COG3	DKC1	DEPDC6	H3F3A	GTF2E2	MAPRE3	MRPL50
	COPS7A	COG5	DNAJB11	DFNA5	HAL	GYG2	MAPT	MTMR6
	CPNE3	COPS2	DPH2	DISP1	HCK	HADH	MARCH2	MYADM
	CRYZL1	CPE	DPH3	DKFZP586H2123	HCLS1	HAGH	MARK1	MYC
	CTPS2	CREB1	DTNA	DLEC1	HK3	HDDC3	MGLL	NANS
	CYB5B	CROP	DUS3L	DLG2	HLX	HIBADH	MGST1	NCL
	CYBRD1	CRSP9	E2F4	DMKN	HS.130245	HIBCH	MGST2	NEDD9
	CYP2R1	CSF2RA	E2F6	DNAJC12	HS.523076	HINT2	MRAP	NELF
	CYP2U1	CSNK1G2	EBNA1BP2	DNALI1	HS.524705	HMGCL	MRAS	NFIL3
	DCTN3	CTBP1	ECE2	DPP4	HS.552025	HRASLS3	M-RIP	NKX3-1
	DDX1	CUL4A	ECGF1	DSC3	HS.562660	HRSP12	MYO1C	NMD3
	DERA	CYCSL1	EDG3	DSP	HSH2D	HS.10862	NDUFA4L2	NOL1
	DET1	CYP51A1	EEF1E1	DTX3	ICAM3	HS.276860	NMT2	NOP5/NOP58
	DHRS1	DAAM1	EFHD2	DYNLRB2	IGF2R	HS.348844	NMUR1	NT5C2
	DHX40	DAPP1	EHD1	EBPL	IGSF6	HS.439363	NOSTRIN	NUP35
	DHX57	DC2	EIF2C2	EEF1A2	IL18RAP	HS.534680	NOTCH1	P704P
	DIS3L	DCTN4	EIF2C3	EFNB3	IL1B	HS.557928	NOTCH3	PAK1IP1
	DNAJC9	DDX17	EIF3B	EIF3M	IL1R2	HS.571028	NOTCH4	PAK2
	DNAL4	DDX51	EIF3J	ENPP5	IL1RN	HS.582496	NPY5R	PFN1
	DNASE2	DENR	EIF4A1	EPHB6	IL6R	HS.98330	NQO1	PGK1
	DPH5	DICER1	ELF4	EPS8L1	IL8	HSPB2	NSFL1C	PHF23
	DPY30	DMC1	ELL	ERBB2	IL8RA	IAH1	NUAK1	PHF5A
	DUS4L	DSTN	ELL2	ERBB3	IL8RB	IDH1	NXNL1	PHLDB2
	DYNC1I2	DTWD2	EMD	EVPL	IRAK2	IDH3B	OLFML2A	PLOD2
	DYRK2	DUSP11	EML4	EXTL2	ITGAL	KANK1	OSTM1	PMAIP1
	EBAG9	DUSP6	ENDOGL1	FAM116B	ITGAM	L2HGDH	P15RS	PNPLA8
	ECHDC2	DUXAP3	ENO1	FAM3C	ITGAX	LACTB2	PALM	PPP1R15B
	EDF1	DYNLRB1	ETS2	FAM84B	ITGB2	LDHD	PCDH19	PPP2R3C
	EIF2AK1	ECHDC1	EXOSC4	FAU	KCNJ15	LETMD1	PDE1B	PRDM1
	EIF4A2	EDEM3	F2RL1	FBXO2	KCNJ2	LIAS	PECAM1	PRKCQ
	EIF4B	EDF1	FAM105B	FBXO21	KIAA1324	LOC401052	PGD	PSCD1
	ELF2	EFHA2	FAM129B	FGF1	LACTB	LOC401431	PHLDB1	PSMA3
	ELP3	EID2B	FAM57A	FGF9	LAPTM5	LOC402560	PIGS	PSMD14
	ERCC3	EIF1AX	FASTKD5	FHDC1	LAT2	LOC642197	PIR	PSPC1
	ERCC5	EIF2AK4	FBXO28	FLJ13236	LCP1	LOC646675	PLAC9	QTRTD1
	ERP29	EIF3A	FCGR1A	FLJ22795	LCP2	LOC729776	PMEPA1	RANBP1
	ESD	EIF3M	FJX1	FLJ31568	LIF	LOC93556	PPAP2A	RAP1B
	EXDL2	EIF4G2	FKBP1A	FLJ36070	LILRA2	LSS	PPARG	RBM7
	EXOSC10	EPB41L2	FOSL1	FLRT2	LILRA3	LYRM1	PPP1R16B	REL
	FAM39E	ERGIC2	FST	FLRT3	LILRA5	LYRM5	PTPRB	RG9MTD1
	FAM50B	EXOC4	GABPB2	FRAS1	LILRB2	MAOA	PTPRM	RHOJ
	FAM76B	EXOSC10	GAL	FZD1	LILRB3	MAPK10	RBED1	RIF1
	FBXO3	F11R	GARS	FZD3	LMNB1	MCCC1	RBP4	ROCK2
	FEZ2	F3	GART	FZD7	LOC201175	MCEE	RDH5	RPIA
	FLJ10081	FABP4	GATAD2A	GALNT9	LOC255809	MDH2	RETSAT	RRAS2
	FLJ20444	FABP5	GCH1	GARNL3	LOC606724	MGC4172	RHOQ	RRN3
	FLJ39639	FAHD2A	GCLM	GAS1	LOC642103	MGST3	RHOXF1	S100A11
	FLJ39653	FAM103A1	GEM	GATA5	LOC642684	MLXIPL	SATB2	SACS
	FLJ40142	FAM108B1	GMEB2	GCNT1	LOC644330	MMD	SCN4A	SAMSN1
	FLJ45244	FAM10A4	GNL2	GLI3	LOC647650	MRPL24	SCN4B	SCML1
	FNTA	FAM115A	GNL3	GLIS3	LOC648984	MRPL35	SCUBE2	SEC24A
	FNTB	FAM116A	GPATCH4	GLS	LOC651738	MRPS11	SH3BGRL2	SERP1
	FRS3	FAM119A	GPR4	GLT8D2	LOC652616	MRPS15	SH3KBP1	SERPINB1
	FXR1	FAM120A	GPRC5A	GMPR	LOC653778	MRPS24	SHANK3	SFPQ
	FYCO1	FAM35A	GRPEL1	GPC4	LOC654053	MRPS33	SLC25A20	SFRS1
	GABPA	FAM40B	GRWD1	GPNMB	LOC654103	MSH3	SLC29A1	SFRS10
	GALK2	FAM63A	GSPT1	GPR125	LOC729021	MTHFD1	SORT1	SHOC2
	GALT	FAM73A	GTPBP4	GPR126	LOH3CR2A	MTMR15	SPTBN1	SLC25A20
	GEMIN8	FAM76A	HAPLN3	GPR177	LRG1	MUT	STAT5B	SLC2A14
	GLT8D3	FAM98A	HAS2	HAND2	LRRK2	MYL5	TBCD	SLK
	GNPDA2	FBXO38	HIAT1	HCFC1R1	LST1	MYO16	TCTA	SMG5
	GPRASP2	FCHO2	HIF1A	HEG1	LY96	MYOM1	TEK	SMNDC1
	GSTM2	FKBP14	HIVEP1	HIST3H2A	LYN	NDUFA1	TESK1	SNORD35B
	GTF2E1	FKBP3	HK1	HS.100261	LYZ	NDUFA3	TGFBR2	SNORD36A
	GTPBP3	FKSG30	HMGA1	HS.105618	MAPK1	NDUFA7	TLN2	SNORD36C
	GUSBL1	FKTN	HMOX1	HS.125693	MBOAT7	NDUFA8	TMEM140	SP110
	HARS2	FLJ40722	HNRNPAB	HS.128753	MEFV	NDUFA9	TMTC1	SPAG9
	HEATR5B	FLJ44124	HNRPM	HS.128812	MGAM	NDUFB3	TNFAIP8L1	STRAP
	HECTD1	FLJ46309	HPRT1	HS.136841	MLF1	NDUFB5	TNS1	SYAP1
	HEXIM2	FNBP1L	HRB	HS.159264	MMP1	NDUFB7	TPST2	TAF4B
	HIRIP3	FNDC3A	HS.105636	HS.177532	MMP25	NDUFB8	TRAF3IP1	TAF7
	HLTF	FRG1	HS.200267	HS.19193	MNDA	NDUFS4	TSPAN13	TAF9
	HNRPUL2	FTHL11	HS.22566	HS.25318	MOBKL2A	NDUFS7	TSPAN15	TARS
	HOXA2	FTHL12	HS.25892	HS.26409	MPP1	NDUFS8	TULP4	TCERG1
	HOXA4	FTHL2	HS.301755	HS.287562	MXD1	NEDD4L	USF2	TCP1
	HOXA5	FTHL3	HS.348514	HS.299068	MYBPC3	NET1	USP24	TMEM167
	HOXB2	FTHL8	HS.374257	HS.34447	MYD88	NFU1	VIPR1	TNFRSF1B
	HOXB3	FVT1	HS.403972	HS.383564	MYO1F	NT5DC1	VKORC1L1	TOP1
	HS.105791	FYTTD1	HS.473548	HS.497591	MYO1G	NTRK2	VWF	TOP1P2
	HS.123119	FZD6	HSPA9	HS.527009	NBEAL2	NUDT6	ZDHHC3	TROVE2
	HS.126889	G3BP1	HSPC111	HS.536734	NCF1	PCBD1	ZNF541	TSC22D2
	HS.130036	GABARAPL2	IER5	HS.551847	NCF1C	PCCA	ZNF650	TUBA3D
	HS.131041	GALNT3	IFI16	HS.55185	NCF4	PCCB	ZSCAN2	TUBA4A
	HS.13291	GARNL1	IFRD2	HS.568058	NFE2	PCK2		TUBB4Q
	HS.154336	GCN1L1	IL18R1	HS.71947	NFKB2	PCYOX1		TXN
	HS.193557	GDI2	IL1RL1	HSD17B6	NLRC4	PCYT2		U2AF2
	HS.20255	GDPD1	IL24	IGSF3	NLRP12	PDE3B		UAP1
	HS.213061	GGA1	IL4R	IGSF9	NOD2	PDHX		UBA6
	HS.225887	GIMAP1	IL6	IL28RA	OSCAR	PECR		UGDH
	HS.231861	GJC1	ILF2	IMPDH2	OSM	PEX19		USPL1
	HS.370359	GLT8D1	INPP1	IQCA	P2RX1	PFKFB1		UTP3
	HS.40061	GMPR2	INSIG1	ITLN1	P2RY13	PGM1		UTP6
	HS.434957	GNA13	IPO4	ITLN2	PADI4	PHKA2		VPS37A
	HS.443185	GNAI1	ISG20	ITPR3	PARVG	PHYH		WDR33
	HS.475334	GON4L	ISG20L1	JARID1B	PDE4B	PIGP		WDR74
	HS.483906	GPBP1L1	ISG20L2	KAL1	PELI1	PJA1		WDSOF1
	HS.522117	GPKOW	ITGA5	KCNA4	PFKFB4	PLEKHA9		YES1
	HS.540355	GPR1	JARID2	KCNT2	PGLYRP1	PPP2R5A		YTHDF3
	HS.555260	GPR177	JMJD1C	KCTD14	PHACTR1	PPP3CB		ZC3H15
	HS.561735	GRK5	JMJD3	KCTD8	PHLDA1	PRDX2
	HS.574731	GSTCD	KBTBD8	KIAA0672	PI3	PRDX3
	HS.7572	GSTTP2	KCTD20	KIAA0895	PIK3CD	PRDX6
	HSZFP36	GTF2H1	KIAA0020	KIAA1394	PILRA	PSMD4
	ILVBL	HDAC4	KIAA0133	KIAA1522	PIM2	PTCD2
	INSIG2	HEBP2	KIAA0247	KLHL4	PLCB2	PXMP2
	IQCK	HECA	KIAA1026	KLK10	PLEK	RARRES2
	ISCU	HERPUD2	KIAA1553	KLK11	PPIF	RHOBTB3
	ITFG2	HIGD1A	KIAA1949	KLK5	PRAM1	RHOT1
	KATNAL1	HK2	KTI12	KLK7	PRDM8	RNASE4
	KBTBD3	HLA-G	KYNU	KLK8	PREX1	RNF125
	KIAA0196	HMG1L1	LARP2	KNDC1	PRKCB1	RNF144
	KIAA0240	HMGB1	LAT1-3TM	KRT19	PROK2	RTN3
	KIAA0430	HMGB2	LDLR	LAYN	PSCD4	SAMM50
	KIAA0892	HMGN2	LHFPL2	LBA1	PSCDBP	SDHA
	KIAA1009	HNRNPU	LIMK2	LCMT1	PSTPIP2	SDHB
	KIAA1147	HNRPA1L-2	LIPG	LOC202134	PTGS2	SESTD1
	KIAA1267	HNRPC	LITAF	LOC26010	PTPN6	SGCG
	KIAA1407	HNRPDL	LMNA	LOC284293	PTPRE	SLC16A7
	KIAA1712	HNRPUL1	LMNB2	LOC347544	QPCT	SLC25A1
	KIF3B	HS.163752	LOC283951	LOC387867	RAB24	SLC46A3
	KLHL12	HS.536748	LOC285016	LOC388524	RAB37	SORBS1
	KLHL22	HS2ST1	LOC387763	LOC388564	RAC2	ST7
	LAMA4	HSPC152	LOC401317	LOC388588	RASSF2	SUCLG1
	LANCL1	HSPC268	LOC440359	LOC388610	RASSF5	SUOX
	LARP7	IBTK	LOC441019	LOC400120	REPS2	TACC2
	LOC153561	ICA1	LOC648024	LOC401019	RGL4	TATDN3
	LOC285908	ID4	LOC650029	LOC440055	RGS18	THEM2
	LOC338799	IER3IP1	LOC650832	LOC441246	RGS19	THRSP
	LOC401397	IFP38	LOC651816	LOC441775	RGS2	THSD7B
	LOC441408	IFT74	LOC653171	LOC642817	RHOG	TKT
	LOC63920	IGF1	LOC653506	LOC644511	RNF149	TM7SF2
	LOC643888	IL10	LOC731049	LOC645385	RNF19B	TMEM143
	LOC644096	IL17RD	LOC731314	LOC645464	ROPN1L	TMEM16F
	LOC650826	IL18	LOC731878	LOC647000	RPS6KA1	TMEM37
	LOC653232	ILK	LONRF3	LOC647856	S100A12	TRPT1
	LOC653354	INTS8	LTV1	LOC648249	S100A8	TST
	LOC653479	IQGAP1	LYAR	LOC648526	S100A9	TYSND1
	LOC729446	IQWD1	MAD2L2	LOC649049	S100P	UQCRC1
	MAGEE1	ISCA1	MAP2K3	LOC652495	SAMSN1	UQCRQ
	MAP3K7IP1	ITGA6	MAPRE1	LOC652624	SASH3	VEGFB
	MCM3	ITM2A	MARCH3	LOC652683	SDCBP	XRCC6BP1
	MED23	JAZF1	MARS2	LOC652688	SELL	YIPF6
	METT11D1	JMJD1A	MAT2A	LOC652846	SEMA4A	ZAK
	MGC12966	KIAA0423	MCL1	LOC653107	SEMA4D
	MGC3207	KIAA0564	MESDC1	LOC653108	SEPX1
	MKKS	KIAA1033	METRNL	LOC653110	SERPINA1
	MKLN1	KIAA1618	METTL1	LOC653316	SERPINB2
	MKRN1	KIAA1751	MFHAS1	LOC653344	SHKBP1
	MLLT10	KLHDC2	MGAT2	LOC653879	SIGLEC10
	MMS19L	KTN1	MGC40489	LOC728473	SIGLEC5
	MPHOSPH1	LAMA4	MGC4677	LOC730024	SIRPB1
	MRE11A	LAMB1	MKI67IP	LOC731895	SLA
	MRPS27	LAPTM4A	MLKL	LOC90835	SLC11A1
	MRPS31	LCOR	MMP19	LPAR5	SLC12A9
	MRPS9	LDHB	MPHOSPH10	LRP2	SLC16A3
	MTIF2	LGALS3	MPZL2	LRRC1	SLC22A15
	MTX3	LGALS8	MRPL32	LRRC16	SLC25A37
	MUM1	LIFR	MRPS12	LRRC42	SLC39A14
	MXD4	LILRB1	MRPS17	LRRN1	SLC43A2
	MZF1	LIN7C	MRPS30	LRRTM1	SLC45A4
	NEDD8	LMOD3	MRTO4	LSAMP	SMAP2
	NFIB	LOC134997	MSX1	LXN	SOD2
	NGFRAP1	LOC143543	MT1A	LY6E	SORL1
	NIF3L1	LOC220433	MT1JP	LYPD6	SPI1
	NIPBL	LOC283345	MT1M	MAGED1	SRGN
	NKTR	LOC283412	MT1X	MAN1C1	SSH2
	NME3	LOC346950	MT2A	MBP	STK10
	NPHP3	LOC347292	MTHFD2	MEIS1	STK17B
	NPR2	LOC387934	NAF1	MEIS2	STK4
	NR2C1	LOC388344	NAMPT	MFAP2	STX3
	NRBP2	LOC388532	NARG1	MGC24103	TACC3
	NSUN5B	LOC388621	NAT10	MMP23B	TAGAP
	NSUN5C	LOC388789	NCBP2	MMP24	TGFA
	NUP133	LOC389293	NDEL1	MSLN	TGM3
	NUP37	LOC389672	NFKB1	MST1	TLR6
	NUP43	LOC389787	NGDN	MST1R	TLR8
	OCIAD1	LOC391656	NHEDC2	MST4	TMEM154
	OMA1	LOC400304	NHP2L1	MTMR11	TMEM49
	ORC5L	LOC401019	NIP7	MTMR7	TMEM71
	OSBPL7	LOC402057	NIPA2	MUC1	TNFRSF10B
	OSBPL9	LOC402251	NKD2	MUC16	TREM1
	OSGEPL1	LOC402644	NME1	MUM1L1	TREML3
	OXA1L	LOC440348	NNMT	MYO1D	TSEN34
	OXR1	LOC440704	NOL1	MYO5B	TXN
	PAPD4	LOC440926	NOL14	NAV2	TYROBP
	PARP4	LOC440927	NOL5A	NELL1	UNC13D
	PCBD2	LOC441743	NOL6	NELL2	USP10
	PCMTD2	LOC442454	NOLA1	NENF	VCAN
	PDCD6IP	LOC641848	NOLC1	NLGN2	VENTX
	PDHB	LOC641849	NOS3	NPAS1	VNN2
	PEX11B	LOC642236	NP	NPNT	VNN3
	PHACTR4	LOC642989	NPC1	NR2F1	WAS
	PHF14	LOC643007	NSUN2	NRG4	WIPF1
	PHF3	LOC643284	NUFIP2	NTNG1	WTAP
	PHKB	LOC643287	NUP153	OGN	XPO6
	PIGC	LOC643870	NUP35	OLFML1	ZDHHC18
	PIN4	LOC643882	NUP98	OLFML3
	POFUT1	LOC643949	NXT1	OMD
	POLA2	LOC643997	OBFC2A	OSAP
	POLR3B	LOC644029	ODC1	OSR1
	PON3	LOC644039	OSMR	P4HA2
	PPP1R3E	LOC644250	OTUD4	PAFAH1B3
	PRDX5	LOC644310	P2RY11	PAQR7
	PREPL	LOC644330	PA2G4	PAWR
	PRIM1	LOC644482	PAK1IP1	PDE1A
	PRKAB2	LOC644852	PANX1	PDGFRL
	PRPSAP1	LOC645138	PAPD1	PDZD3
	PSMD10	LOC645466	PCNX	PDZK1IP1
	PSMF1	LOC645895	PDE12	PFKM
	PSMG2	LOC645968	PDLIM1	PFTK1
	PTGDR	LOC646197	PDLIM4	PH-4
	PTPLAD1	LOC646900	PDSS1	PHLPPL
	PUM2	LOC647037	PDZD8	PICK1
	PXMP3	LOC647389	PER2	PIK3R2
	RAB11FIP2	LOC647436	PFKP	PKHD1L1
	RAB22A	LOC647673	PGM3	PKP2
	RAB40B	LOC648210	PGS1	PLCB1
	RASA1	LOC648343	PHC2	PLEKHG3
	RBM33	LOC648399	PIGW	PLLP
	RBM4B	LOC648622	PIM1	PLXNB1
	RCOR3	LOC648638	PITPNB	PNMA2
	RFXAP	LOC648659	PLAGL2	PODN
	RNF34	LOC648852	PLAU	PODXL
	RNF38	LOC649946	PLAUR	PPL
	RPA3	LOC651064	PLEKHG1	PPP1R13L
	RPAIN	LOC651149	PLSCR1	PRICKLE1
	RPAP2	LOC651202	PMM2	PRKCZ
	RPL15	LOC651453	PNO1	PRKD1
	RPL23AP13	LOC651894	POLR1C	PROCR
	RPL26L1	LOC653086	POLR1E	PROS1
	RPL6	LOC653115	POLR2D	PRPH
	RPUSD3	LOC653232	POP1	PRPS2
	RRAGB	LOC653314	PPAN	PTGFRN
	RUNX1T1	LOC653489	PPAP2B	PTGIS
	S100PBP	LOC653658	PPAT	PTGS1
	SCAMP1	LOC653702	PPP2CA	PTPN13
	SCARB2	LOC653773	PPRC1	PTTG1IP
	SEC11A	LOC653829	PPTC7	RAB11FIP3
	SEC22C	LOC654189	PRELID1	RAB17
	SEPT2	LOC728481	PRPF4	RAB34
	SERHL	LOC728643	PRPS1	RAB38
	SERP2	LOC728973	PSCD1	RAET1G
	SGCE	LOC729603	PSMC4	RAP1GAP
	SHPRH	LOC730740	PSMD12	RARRES1
	SIRT4	LOC730746	PSMG1	RARRES3
	SIRT5	LOC731640	PTPN1	RASSF7
	SKP2	LOC731985	PTRH2	RBP1
	SLC35A1	LOC90586	PUS1	RDH14
	SLC35B3	LSDP5	PUS7	REC8
	SLC35E3	LSM5	PVR	REEP1
	SLC37A4	LSM6	QSOX2	RERG
	SLU7	LUM	RAB21	RGL1
	SMAD5	MAGT1	RAB27A	RHPN2
	SMARCAL1	MAN2B2	RAB35	RIMBP2
	SMC3	MANBAL	RAN	ROBO3
	SNX26	MATR3	RBM12	ROR1
	SPCS1	MBNL1	RBM13	ROR2
	SPECC1L	MBNL2	RBM15	RORC
	SPIN3	MCART1	RBM28	RP11-529I10.4
	SPSB3	MCM8	RBM4	RPESP
	STAG3L1	MCTS1	RBMS1	RPL10A
	STK36	MET	RCL1	RPL12
	SYF2	METTL7A	RDH10	RPL17
	SYPL1	MGC16703	RELB	RPL39
	TAF4	MGC29891	RFX2	RPL39L
	TBC1D2B	MNAT1	RIOK1	RPLP0
	TCEA2	MORF4L1	RND3	RPRM
	TFB1M	MRPL10	RNF126	RPS3
	TFCP2	MRPL15	RNF4	RPS5
	THYN1	MRPL38	RNPS1	RPSA
	TIA1	MSH3	RPL29	RSPO1
	TMEM101	MTDH	RPL6	RTKN
	TMEM103	MTF2	RPP40	SALL2
	TMEM126B	MTR	RPS24	SARM1
	TMEM14C	MYO10	RPS6KA3	SCARA3
	TMEM185A	MYO1B	RPS7	SCD5
	TMEM194	N4BP2	RQCD1	SCEL
	TMEM203	NACA	RRP12	SCG5
	TMEM42	NACAP1	RRP15	SCNN1A
	TMEM59	NAE1	RRP9	SEMA5A
	TMEM60	NAG18	RRS1	SEPT3
	TMEM99	NAP1L1	RUNX1	SEZ6L2
	TNS3	NARS	SAMD4A	SFRP2
	TOP2B	NAT13	SBNO2	SGOL2
	TRAPPC2	NCOA1	SCHIP1	SH3BP4
	TRIM33	NDRG1	SCML1	SHMT2
	TRIM4	NDUFB10	SEC14L1	SHRM
	TRIM68	NFIA	SEC23IP	SHROOM2
	TSC1	NID2	SEH1L	SLAIN1
	TSPYL3	NLRP8	SEMA6B	SLC16A5
	TTC31	NNT	SENP5	SLC28A3
	TTC5	NPTN	SERPINB8	SLC39A8
	TTF1	NR2C1	SERPINB9	SLC44A1
	TUBG2	NUBPL	SERPINE1	SLC4A4
	TUSC4	NUDCD2	SERTAD2	SLC9A3R1
	UAP1L1	NUDT15	SFRS2	SLIT2
	UBE2E3	NXT2	SGMS2	SLPI
	UFC1	OCIAD1	SH2B2	SMPD3
	UNC50	OMA1	SHB	SMPDL3B
	UPF3B	ORC6L	SLAMF1	SMTNL2
	USP21	OSBPL8	SLC16A10	SNCA
	VDAC3	P4HA1	SLC22A4	SNCAIP
	VPS28	PABPC1	SLC25A22	SORBS2
	VPS35	PAPSS1	SLC2A1	SPANXA2
	VPS41	PARP9	SLC3A2	SPG3A
	VPS45	PCDHB9	SLC4A7	SSH3
	VPS4B	PCNA	SLC7A1	SSR2
	WDR19	PDCD7	SLC7A5	SSX2IP
	WDR27	PDSS2	SLCO4A1	ST3GAL5
	WDR33	PDZRN3	SNORA10	SULF1
	WDR48	PEBP1	SNORA25	SULF2
	WDR59	PECI	SNORA32	SUSD3
	WDR60	PERP	SNORA33	SYT17
	WDR91	PFDN5	SNORA64	TCEAL2
	XPC	PHF3	SNORA70	TCEAL3
	XPO1	PIK3AP1	SNORD31	TCEAL4
	YPEL1	PIK3CA	SNORD4A	TCEAL7
	ZC3H7A	PIP5K2B	SNORD56	TCTN1
	ZCCHC14	PKN2	SNRPB	TIGA1
	ZCCHC7	PLA2G2D	SNRPB2	TMED3
	ZCCHC9	PLDN	SOCS1	TMEM123
	ZDHHC17	PLEKHA5	SOCS2	TMEM14A
	ZFP161	PMS1	SOCS4	TMEM151A
	ZFP2	PNPT1	SOD2	TMEM191B
	ZFYVE19	POLR2J3	SOX7	TMEM26
	ZFYVE20	PPA2	SPAG9	TMEM45A
	ZFYVE21	PPARBP	SPHK1	TMEM9
	ZFYVE26	PPCS	SPRED1	TMEM97
	ZKSCAN3	PPM1K	SPSB1	TMEM98
	ZKSCAN4	PPP1R12A	SRF	TMOD1
	ZMAT5	PPP2CB	SRFBP1	TMPRSS3
	ZMYM1	PPP3CA	SRP19	TPD52L1
	ZMYM6	PRCP	SRXN1	TRAF5
	ZNF133	PREPL	ST3GAL1	TRIM17
	ZNF135	PRKAA1	STAT3	TRIP6
	ZNF137	PRKAR1A	STC1	TRO
	ZNF167	PRKDC	STEAP4	TRPC1
	ZNF177	PRO1853	STK40	TSPAN4
	ZNF182	PRRC1	STOM	TUBB
	ZNF187	PSMA4	STS-1	VANGL2
	ZNF193	PSMC5	STX4	VIL2
	ZNF25	PSMD12	SYNCRIP	VIPR2
	ZNF260	PTGER3	SYNJ2	VSIG2
	ZNF30	PTGES3	SYTL3	VSNL1
	ZNF397	PTMA	TAC1	VTN
	ZNF407	PTPLAD2	TAP1	WDR90
	ZNF491	PTPRF	TBC1D2	WNK4
	ZNF512	PURA	TCEB1	WT1
	ZNF564	R3HDM1	TCEB3	XPNPEP1
	ZNF594	RAB33B	TCERG1	ZC3H12B
	ZNF616	RAB6A	TDG	ZFHX4
	ZNF627	RABGEF1	TEAD4	ZFPM2
	ZNF671	RABL2A	TEX10	ZNF185
	ZNF75	RAD21	TFAM	ZNF395
	ZNF816A	RAD51	TFB2M
	ZNF821	RAPH1	THBD
	ZNHIT3	RAXL1	THBS1
	ZSWIM5	RBBP7	TIMM23
	ZYG11B	RBM25	TIMM8A
		RBM34	TMEM165
		RBX1	TMEM185B
		RCP9	TMEM2
		RECK	TNFAIP6
		RFWD2	TNFRSF10B
		RGS5	TNFRSF12A
		RHBDL2	TNFRSF1A
		RHOA	TNFRSF6B
		RHOB	TOMM40
		RILPL1	TP53BP2
		RN7SL1	TP53RK
		RNASEH2B	TRAF3IP2
		RNF130	TRIB1
		RPL14	TSR1
		RPL23	TUBB3
		RPL3	TUBB6
		RPL31	TWISTNB
		RPL35	U2AF1
		RPL37A	UBAP1
		RPL5	UBE2D3
		RPL7	UBE2N
		RPL7A	UBIAD1
		RPL9	UBQLN1
		RPLP1	UCK2
		RPLP2	UGCG
		RPN2	UPP1
		RPS15A	USP38
		RPS16	USP42
		RPS19	UTP11L
		RPS20	UTP14A
		RPS27	VAPA
		RPS27A	VEGFA
		RPS28	WDR12
		RPS3A	WDR4
		RPS6	WDR43
		RSRC2	WDR52
		RTN3	WDR74
		RTN4	WTAP
		RUNDC2C	XBP1
		SACM1L	XRN2
		SAP30L	YARS
		SAR1A	YRDC
		SARS	YTHDF2
		SAT2	ZBED4
		SBDS	ZDHHC9
		SDHALP1	ZMYND19
		SEC11C	ZNF259
		SEC24D	ZNF295
		SEC61B	ZNF35
		SEMA3C	ZNF410
		SEPT7	ZNF593
		SERINC1	ZNF787
		SERINC3	ZNF800
		SF3B14	ZNRD1
		SFRP4	ZSWIM6
		SFRS11
		SFRS12
		SH3YL1
		SHCBP1
		SKAP2
		SLBP
		SLC12A2
		SLC16A12
		SLC35E1
		SLC38A2
		SLC38A6
		SLC41A3
		SLC44A4
		SLC4A5
		SLC5A8
		SMAD5
		SMARCA1
		SNAP23
		SNAPC1
		SNX14
		SP3
		SPAST
		SPHAR
		SPOPL
		SPRY2
		SPTLC1
		SRP14P1
		SS18
		SSPN
		STOM
		SUCLG2
		SULF2
		SULT1A1
		SUMO1P3
		SUMO2
		SYAP1
		SYVN1
		TAF9
		TANK
		TAPT1
		TATDN1
		TBC1D9B
		TCP1
		TDP1
		TDRD1
		TFAP2A
		THBS3
		THUMPD1
		TIA1
		TM9SF3
		TMEM106B
		TMEM128
		TNFSF15
		TP53INP1
		TRA1P2
		TRAPPC6B
		TRIM13
		TRIP12
		TSC1
		TSC22D1
		TSN
		TSPAN13
		TXNDC9
		TXNIP
		TXNL1
		UBE2H
		UBE4A
		UBE4B
		UBL5
		UBLCP1
		UBQLN2
		UBR5
		UFM1
		UQCRC2
		UQCRH
		USP49
		USP8
		VHL
		VIM
		VKORC1
		VPS26
		VPS37A
		VTI1B
		WBP5
		WDR74
		WRB
		WSB1
		WSB2
		XPO4
		XRCC2
		XRCC6
		YAP1
		YBX1
		YIPF3
		YIPF4
		YRDC
		YWHAG
		YY1
		ZADH1
		ZBTB11
		ZFAND6
		ZFP1
		ZFP36L1
		ZFR
		ZNF14
		ZNF223
		ZNF23
		ZNF430
		ZNF483
		ZNF486
		ZNF521
		ZNF557
		ZNF577
		ZNF669
		ZNF682
		ZNF786
		ZRANB2
[truncated: 27 more columns]
